# Supplementary material for: Single-Cell RNA Sequencing Transcriptomics Revealed HCMV IE2-Related Microglia Responses in Alzheimer’s-Like Disease in Transgenic Mice
Source: Mol Neurobiol. 2023 Sep 13;61(3):1331–45. doi: 10.1007/s12035-023-03553-y (PMC10896799; doi:10.1007/s12035-023-03553-y)
Supplement: Supplementary file 1 — (XLS 61.4 kb) [file 12035_2023_3553_MOESM1_ESM.xls]

ID	log2FoldChange	pvalue	qvalue	A1_ctrl	A2_ctrl
Ccl5	2.52520954	0	0	0.582	0.011
Ifi27l2a	2.328623199	0	0	0.898	0.047
Apoe	2.218199483	0	0	0.987	0.494
Cd74	2.076846729	0	0	0.733	0.087
H2-D1	1.985874792	0	0	0.994	0.679
Ifitm3	1.945399285	0	0	0.807	0.04
H2-Q7	1.778614167	0	0	0.858	0.044
Il1b	1.748943035	0	0	0.426	0.047
H2-K1	1.696157711	0	0	0.989	0.634
Lgals3bp	1.631656123	0	0	0.864	0.235
Hspa1a	1.531185869	0	0	0.751	0.251
Hsp90aa1	1.513781083	0	0	0.846	0.587
Ccl12	1.448527019	0	0	0.626	0.251
Fth1	1.435869903	0	0	0.998	0.946
Bst2	1.383445576	0	0	0.9	0.411
Gadd45b	1.34955566	0	0	0.569	0.107
Cd52	1.347277519	0	0	0.944	0.532
Igkc	1.326704618	0	0	0.581	0
Hspa1b	1.312552586	0	0	0.668	0.204
Ccrl2	1.310033916	0	0	0.577	0.157
Hmox1	1.308292267	0	0	0.543	0.152
H2-Q6	1.267240425	0	0	0.7	0.026
Isg15	1.254767403	0	0	0.468	0.037
H2-Ab1	1.194044825	0	0	0.364	0.038
Cd83	1.170391462	0	0	0.778	0.362
B2m	1.148531275	0	0	0.998	0.937
Ccl4	1.136258096	0	0	0.773	0.302
Cxcl16	1.114346233	0	0	0.718	0.207
Ifi204	1.096219214	0	0	0.612	0.025
Id2	1.04695115	0	0	0.601	0.199
Hspe1	1.037862349	0	0	0.896	0.579
Lyz2	1.01916013	0	0	0.916	0.464
C4b	1.010498931	0	0	0.472	0.012
H2-Q4	1.00077482	0	0	0.707	0.141
Cst7	0.997264164	0	0	0.504	0.044
Nr4a1	0.983613325	0	0	0.485	0.09
Ccl3	0.981318196	0	0	0.694	0.29
Irf7	0.962311214	0	0	0.406	0.008
Bcl2a1d	0.955235136	0	0	0.41	0.068
Cybb	0.910087341	0	0	0.399	0.014
Csf1	0.910077348	0	0	0.461	0.102
Hspa8	0.88215287	0	0	0.984	0.887
Atf3	0.881378033	0	0	0.68	0.277
Axl	0.880034185	0	0	0.544	0.015
Rpl10a	0.86831195	0	0	0.979	0.828
Rpl19	0.86432859	0	0	0.991	0.899
Vcam1	0.86376269	0	0	0.346	0.029
Clic4	0.841222402	0	0	0.416	0.043
Tspo	0.813629142	0	0	0.759	0.31
Ftl1	0.811753817	0	0	0.999	0.966
H2-T23	0.807900379	0	0	0.879	0.526
Rps5	0.804967159	0	0	0.983	0.837
Hcar2	0.804054527	0	0	0.37	0.027
Rpl32	0.803008087	0	0	0.991	0.892
Rpsa	0.801331236	0	0	0.986	0.844
Rps18	0.791559908	0	0	0.987	0.872
Npc2	0.790451672	0	0	0.978	0.827
Rps2	0.787661107	0	0	0.986	0.868
Hsp90ab1	0.768894289	0	0	0.968	0.847
Fau	0.762990604	0	0	0.998	0.943
Cd63	0.762138007	0	0	0.933	0.657
Rpl23	0.759061351	0	0	0.994	0.917
Ly6e	0.755709598	0	0	0.976	0.816
Rps20	0.745443584	0	0	0.989	0.898
Rilpl2	0.740232388	0	0	0.421	0.07
Slfn2	0.736921685	0	0	0.525	0.108
Rpl18a	0.733410541	0	0	0.995	0.925
Rps16	0.728949979	0	0	0.992	0.896
Rpl12	0.725365309	0	0	0.984	0.871
Ctsb	0.722191117	0	0	0.994	0.936
Rps24	0.720716996	0	0	0.993	0.913
Rps19	0.70460877	0	0	0.988	0.884
Rpl3	0.7033115	0	0	0.978	0.817
Rps12	0.701915152	0	0	0.994	0.924
Rps7	0.701685786	0	0	0.983	0.851
Slfn5	0.692232378	0	0	0.327	0.013
Rpl9	0.687258953	0	0	0.989	0.871
Rpl27a	0.685527685	0	0	0.995	0.941
Rps14	0.675619125	0	0	0.988	0.881
Rpl13	0.669862777	0	0	0.997	0.951
Rplp0	0.666813782	0	0	0.984	0.867
Rack1	0.66539353	0	0	0.974	0.823
Rps6	0.660225803	0	0	0.976	0.839
Ifi207	0.648384774	0	0	0.333	0.008
Rpl38	0.643397381	0	0	0.987	0.894
Rpl18	0.640773654	0	0	0.986	0.863
Eef1a1	0.640668109	0	0	0.995	0.952
Oasl2	0.637644491	0	0	0.332	0.007
Rps11	0.63304876	0	0	0.991	0.908
Rps9	0.632564417	0	0	0.985	0.907
Rpl41	0.631512789	0	0	0.988	0.886
Rpl7a	0.62877772	0	0	0.978	0.839
Rpl36	0.625277714	0	0	0.982	0.883
Rpl17	0.617579758	0	0	0.99	0.9
Sdc3	0.616888277	0	0	0.425	0.071
Rpl24	0.616438351	0	0	0.976	0.849
Eef1b2	0.612734175	0	0	0.943	0.745
Rps27a	0.605129553	0	0	0.989	0.91
Psmb8	0.60311343	0	0	0.853	0.539
Lag3	0.598838504	0	0	0.872	0.59
mt-Co1	0.597004015	0	0	0.991	0.956
Rpl26	0.596793027	0	0	0.991	0.9
Rps4x	0.595788362	0	0	0.978	0.862
Rpl21	0.590492716	0	0	0.992	0.926
Fgl2	0.590295421	0	0	0.369	0.029
Rps13	0.590222955	0	0	0.98	0.878
Rps23	0.589931348	0	0	0.991	0.909
Fcgr4	0.585524054	0	0	0.403	0.039
Rps10	0.580037672	0	0	0.991	0.913
Rpl11	0.57619014	0	0	0.99	0.904
Rps21	0.565750035	0	0	0.989	0.891
Rpl39	0.562351571	0	0	0.992	0.908
Rpl23a	0.561648574	0	0	0.97	0.811
Ttr	0.56022787	0	0	0.336	0.019
Rpl14	0.559226151	0	0	0.975	0.849
Rps15a	0.557954963	0	0	0.982	0.893
Psme1	0.557194367	0	0	0.859	0.561
Rpl37a	0.551869057	0	0	0.992	0.936
Rpl22	0.549625708	0	0	0.962	0.815
Cd72	0.54774949	0	0	0.344	0.019
Timp2	0.546956782	0	0	0.942	0.793
Zbp1	0.544843643	0	0	0.292	0.004
Rps3	0.544456822	0	0	0.984	0.888
Rps3a1	0.542346967	0	0	0.974	0.878
Rpl5	0.541573446	0	0	0.966	0.822
Rpl28	0.536890477	0	0	0.988	0.9
Rpl30	0.536871186	0	0	0.986	0.912
Rps15	0.536412485	0	0	0.984	0.865
Rpl35	0.534500974	0	0	0.97	0.846
Rplp2	0.53439437	0	0	0.986	0.896
Ctsz	0.531907742	0	0	0.984	0.892
Rpl8	0.531612014	0	0	0.979	0.857
Rpl34	0.525996541	0	0	0.982	0.887
Naca	0.525444198	0	0	0.953	0.793
H2-M3	0.524190571	0	0	0.565	0.189
Rps8	0.521390021	0	0	0.99	0.936
Ctss	0.512743446	0	0	0.997	0.987
Rpl15	0.511496106	0	0	0.972	0.852
Sp100	0.507291891	0	0	0.392	0.052
Ly9	0.504959512	0	0	0.383	0.049
Rpl6	0.504353166	0	0	0.987	0.899
Tpt1	0.503674806	0	0	0.996	0.947
Rpl37	0.498317428	0	0	0.992	0.92
Rps25	0.49806587	0	0	0.981	0.882
Rpl7	0.49434572	0	0	0.969	0.851
Rpl4	0.479985833	0	0	0.941	0.761
Rpl29	0.475703899	0	0	0.969	0.844
Rps28	0.473434017	0	0	0.977	0.857
Rps27	0.469570329	0	0	0.992	0.936
Rpl10	0.463865011	0	0	0.988	0.892
Rplp1	0.416756365	0	0	0.998	0.969
Marcks	-0.427163885	0	0	0.976	0.968
Hexb	-0.580982788	0	0	0.986	0.992
Siglech	-0.598706192	0	0	0.888	0.93
Mef2c	-0.608835003	0	0	0.871	0.914
Son	-0.613814619	0	0	0.86	0.9
Serinc3	-0.621829727	0	0	0.966	0.97
Csf1r	-0.64777874	0	0	0.971	0.987
Khdrbs3	-0.653648651	0	0	0.044	0.357
Gm42418	-0.662291452	0	0	1	1
Cfh	-0.662392265	0	0	0.685	0.822
Tmem119	-0.689936431	0	0	0.854	0.929
Cyth4	-0.697967198	0	0	0.762	0.878
Qk	-0.699311945	0	0	0.877	0.928
Slco2b1	-0.702500074	0	0	0.674	0.815
Mbnl1	-0.702892942	0	0	0.808	0.901
Sparc	-0.726366622	0	0	0.923	0.961
Cmtm6	-0.72647693	0	0	0.664	0.819
Vsir	-0.738099569	0	0	0.843	0.919
Mertk	-0.739170952	0	0	0.588	0.783
Hpgds	-0.743844436	0	0	0.763	0.872
Pag1	-0.747583126	0	0	0.634	0.807
Arhgap45	-0.754812717	0	0	0.569	0.783
Ifngr1	-0.754907333	0	0	0.768	0.869
Inpp5d	-0.759004292	0	0	0.73	0.861
Slc2a5	-0.775904417	0	0	0.3	0.598
Mef2a	-0.789103481	0	0	0.812	0.892
Ssh2	-0.78969	0	0	0.659	0.832
Golm1	-0.795034552	0	0	0.68	0.84
Abca9	-0.796145806	0	0	0.382	0.665
Numb	-0.804724055	0	0	0.372	0.67
Dusp6	-0.806057706	0	0	0.343	0.675
Hpgd	-0.810585599	0	0	0.584	0.796
Sall1	-0.811044753	0	0	0.484	0.73
Dock10	-0.831466354	0	0	0.473	0.722
Fam102b	-0.833967096	0	0	0.554	0.793
Scoc	-0.848947198	0	0	0.697	0.864
Srgap2	-0.855013668	0	0	0.75	0.865
Selplg	-0.858720843	0	0	0.918	0.963
Cx3cr1	-0.859582656	0	0	0.938	0.964
Stab1	-0.865760748	0	0	0.253	0.633
Zfhx3	-0.869183463	0	0	0.737	0.868
Pmepa1	-0.872537962	0	0	0.789	0.892
P2ry13	-0.880700153	0	0	0.596	0.813
Nrip1	-0.88300495	0	0	0.548	0.795
Elmo1	-0.883301707	0	0	0.568	0.789
Rnase4	-0.895409562	0	0	0.738	0.868
Tgfbr1	-0.937463685	0	0	0.832	0.935
Arhgap5	-0.941635314	0	0	0.705	0.879
Fcrls	-0.962458726	0	0	0.823	0.938
Lrba	-0.962827827	0	0	0.135	0.576
Lars2	-0.967935578	0	0	0.872	0.949
Csmd3	-1.010866096	0	0	0.199	0.589
Maf	-1.014473058	0	0	0.62	0.869
Cd164	-1.123330816	0	0	0.549	0.838
Gpr34	-1.229476859	0	0	0.817	0.944
Ivns1abp	-1.233023181	0	0	0.549	0.849
P2ry12	-1.404172522	0	0	0.856	0.965
Ecscr	-0.765604831	3.85E-306	8.17E-302	0.358	0.636
Rpl36a	0.516849161	6.40E-305	1.36E-300	0.939	0.811
Tanc2	-0.772306784	1.33E-302	2.83E-298	0.599	0.773
Ifrd1	1.066682812	1.33E-302	2.83E-298	0.575	0.233
Npm1	0.516239373	5.64E-302	1.20E-297	0.903	0.69
mt-Atp6	0.476600114	2.27E-300	4.83E-296	0.993	0.972
Cxcl10	1.597060662	3.63E-300	7.71E-296	0.373	0.052
Ifit3	0.904781841	8.89E-299	1.89E-294	0.304	0.015
Calm2	-0.514204297	4.58E-298	9.73E-294	0.855	0.886
Epb41l2	-0.630459242	1.00E-297	2.13E-293	0.867	0.913
Rps29	0.364582486	2.18E-296	4.63E-292	0.998	0.962
Apbb1ip	-0.659490925	1.19E-294	2.53E-290	0.691	0.821
Bcl2a1b	0.869332753	1.61E-292	3.41E-288	0.83	0.565
Ptgs1	-0.619511588	1.66E-292	3.54E-288	0.711	0.831
Rps26	0.464678196	2.31E-292	4.91E-288	0.966	0.824
Sirpa	-0.61915269	3.85E-291	8.17E-287	0.841	0.898
Gpr65	0.540059274	1.12E-287	2.37E-283	0.356	0.046
H2-T22	0.504813644	8.67E-287	1.84E-282	0.457	0.113
Phf11b	0.544646179	7.96E-285	1.69E-280	0.375	0.06
Xaf1	0.50389568	9.10E-285	1.93E-280	0.383	0.063
Il6ra	-0.717466377	1.77E-283	3.77E-279	0.535	0.739
Macf1	-0.802772806	2.20E-283	4.67E-279	0.686	0.809
Pim1	0.786117088	1.54E-282	3.27E-278	0.415	0.088
Sox4	-0.788341836	1.79E-282	3.80E-278	0.244	0.557
Fabp5	0.962123173	1.39E-281	2.96E-277	0.309	0.025
Actg1	0.694770552	6.50E-281	1.38E-276	0.926	0.748
Pde3b	-0.677499641	6.80E-280	1.44E-275	0.619	0.774
Pfdn5	0.473980545	4.59E-279	9.76E-275	0.924	0.753
Coq10b	0.71044872	7.89E-279	1.68E-274	0.576	0.226
Ints6l	-0.815875346	1.24E-278	2.63E-274	0.251	0.55
Cebpb	0.867613449	2.70E-278	5.74E-274	0.824	0.601
Rsrp1	-0.780588437	1.02E-277	2.16E-273	0.6	0.777
Tlr2	0.838198927	1.39E-277	2.95E-273	0.588	0.258
Cd274	0.559247336	2.19E-277	4.65E-273	0.334	0.04
Oas1a	0.397833743	5.09E-276	1.08E-271	0.276	0.009
Uqcrh	0.492193662	5.77E-275	1.23E-270	0.873	0.636
Cox6a2	0.576299017	9.00E-275	1.91E-270	0.289	0.016
Rtp4	0.485644507	1.90E-273	4.03E-269	0.317	0.03
Tjp1	-0.710921238	7.02E-272	1.49E-267	0.269	0.556
Eef1d	0.493520977	9.60E-272	2.04E-267	0.855	0.593
Dock4	-0.710554199	5.42E-271	1.15E-266	0.591	0.765
Eif3f	0.484636988	1.67E-269	3.55E-265	0.838	0.555
Arglu1	-0.7714087	3.84E-268	8.16E-264	0.433	0.673
Plxdc2	-0.591124917	7.30E-266	1.55E-261	0.781	0.85
Stat1	0.605565094	8.98E-264	1.91E-259	0.522	0.178
Arl5c	0.703539007	1.60E-261	3.41E-257	0.388	0.084
Kctd12	-0.56926794	1.75E-259	3.72E-255	0.856	0.909
Rpl27	0.409521937	1.81E-259	3.84E-255	0.957	0.798
Rpl35a	0.375576794	1.16E-257	2.47E-253	0.987	0.921
Ppp1r15a	0.663289524	1.21E-257	2.58E-253	0.556	0.209
Dip2b	-0.719463887	6.37E-254	1.35E-249	0.417	0.652
Chd9	-0.737600636	3.51E-253	7.46E-249	0.386	0.636
Nav3	-0.81514276	4.81E-252	1.02E-247	0.413	0.65
Rab20	0.673532368	4.02E-251	8.54E-247	0.487	0.171
Psmb9	0.46607372	2.46E-250	5.23E-246	0.638	0.288
Cox8a	0.428378384	2.18E-248	4.63E-244	0.918	0.715
Cdkn1a	0.796507404	1.57E-247	3.33E-243	0.428	0.116
Rapgef5	-0.733546733	5.50E-247	1.17E-242	0.355	0.606
Bcl2a1a	0.690141115	7.68E-247	1.63E-242	0.489	0.168
Cox4i1	0.41285563	1.40E-246	2.98E-242	0.933	0.757
AC149090.1	-0.755054764	2.86E-245	6.08E-241	0.452	0.686
Nav2	-0.747441956	5.64E-243	1.20E-238	0.398	0.636
Cstb	0.578471998	6.32E-242	1.34E-237	0.613	0.283
Crlf2	0.522995502	8.39E-242	1.78E-237	0.606	0.271
Cttnbp2nl	-0.631233158	1.42E-239	3.02E-235	0.559	0.737
Commd8	-0.618123134	1.43E-239	3.04E-235	0.519	0.703
Picalm	-0.500109645	1.72E-237	3.65E-233	0.86	0.895
Arhgef40	-0.599640935	2.03E-236	4.30E-232	0.102	0.362
Pmaip1	0.562762905	3.50E-236	7.44E-232	0.319	0.05
Plin2	0.731177959	2.81E-235	5.96E-231	0.414	0.117
Bmp2k	-0.594761295	7.79E-235	1.66E-230	0.736	0.821
Tm6sf1	-0.681686191	1.91E-234	4.06E-230	0.387	0.627
Sdc4	0.834758625	1.29E-233	2.74E-229	0.415	0.119
Got1	0.518105246	4.45E-232	9.46E-228	0.424	0.124
Ifi209	0.43310924	6.26E-231	1.33E-226	0.254	0.016
Selenop	-0.414002041	2.34E-229	4.97E-225	0.923	0.943
Epsti1	0.432738605	2.04E-228	4.34E-224	0.573	0.234
Gla	0.438279141	3.06E-227	6.49E-223	0.277	0.03
Bin1	-0.457362743	7.55E-225	1.60E-220	0.864	0.884
Tsc22d4	-0.56967199	4.08E-223	8.67E-219	0.664	0.783
Frmd4a	-0.610329703	6.42E-221	1.36E-216	0.704	0.81
mt-Co3	0.387830302	1.07E-220	2.28E-216	0.991	0.97
Ctsl	0.472834545	1.76E-220	3.74E-216	0.964	0.884
Lrp1	-0.602757527	2.63E-220	5.60E-216	0.575	0.747
Entpd1	-0.550452731	1.05E-219	2.23E-215	0.695	0.793
Fam105a	-0.56545623	7.03E-219	1.49E-214	0.639	0.764
Tap1	0.405349059	1.93E-218	4.11E-214	0.415	0.116
Pwwp2a	-0.675205396	7.64E-218	1.62E-213	0.262	0.517
Fchsd2	-0.726873484	1.85E-217	3.93E-213	0.389	0.617
Osm	0.55945617	6.92E-217	1.47E-212	0.333	0.068
Ubb	0.49407457	9.60E-216	2.04E-211	0.989	0.906
Odc1	0.626482875	4.46E-214	9.47E-210	0.373	0.1
Sft2d1	-0.49455753	1.50E-212	3.18E-208	0.756	0.809
Gm10076	0.428195875	3.24E-212	6.89E-208	0.684	0.37
Hsph1	0.991561817	1.85E-211	3.94E-207	0.371	0.102
Plekho2	0.515986571	1.46E-210	3.11E-206	0.448	0.15
Rbm3	0.418627279	4.69E-210	9.96E-206	0.77	0.484
Hebp1	0.396530782	5.12E-209	1.09E-204	0.48	0.171
Cd9	0.416306571	1.04E-208	2.21E-204	0.959	0.872
Cst3	-0.377488466	2.24E-208	4.77E-204	1	0.999
Rpl22l1	0.439895363	1.40E-207	2.97E-203	0.804	0.533
Slc25a37	-0.612316736	6.71E-207	1.43E-202	0.134	0.381
Rbm39	-0.467617538	1.51E-206	3.20E-202	0.841	0.877
Pnisr	-0.680680697	6.79E-206	1.44E-201	0.455	0.66
Pnp	-0.591372074	1.72E-205	3.66E-201	0.576	0.714
Ddx5	-0.420172636	9.11E-205	1.93E-200	0.9	0.924
Malat1	-0.468652517	5.87E-204	1.25E-199	0.946	0.951
Gcnt2	0.482471017	7.18E-200	1.52E-195	0.421	0.138
Olfml3	-0.485979887	1.94E-197	4.13E-193	0.878	0.887
Atp5g2	0.387437266	3.58E-197	7.60E-193	0.885	0.682
Nfkbiz	0.557302424	5.03E-194	1.07E-189	0.502	0.202
Ptma	0.323303408	4.37E-192	9.28E-188	0.978	0.887
Anxa5	0.381235783	2.67E-191	5.67E-187	0.431	0.144
Mt1	0.661762468	1.25E-190	2.66E-186	0.794	0.529
Lpcat2	-0.417829754	2.05E-190	4.36E-186	0.866	0.874
Dusp7	-0.557269788	9.97E-190	2.12E-185	0.2	0.442
mt-Co2	0.366016814	3.83E-189	8.13E-185	0.982	0.955
Klf2	0.726735689	6.38E-189	1.36E-184	0.451	0.166
Mtdh	-0.431353382	1.76E-188	3.74E-184	0.829	0.864
Phf14	-0.64165371	2.40E-188	5.10E-184	0.408	0.619
Plaur	0.413978231	4.11E-188	8.72E-184	0.294	0.058
Adrb2	-0.622066959	1.41E-187	3.00E-183	0.28	0.521
Zfp36l2	-0.475486324	3.75E-187	7.96E-183	0.614	0.782
Cyfip1	-0.427979388	9.76E-187	2.07E-182	0.827	0.861
Srgn	0.587193492	3.36E-184	7.13E-180	0.818	0.605
Scamp2	-0.476669827	1.35E-183	2.87E-179	0.779	0.828
Fus	-0.625833906	3.05E-183	6.47E-179	0.685	0.783
Ets1	-0.585057569	3.27E-183	6.94E-179	0.25	0.485
Pten	-0.562800131	4.02E-183	8.54E-179	0.49	0.655
Rassf3	0.373516408	1.35E-180	2.87E-176	0.426	0.148
F11r	-0.496359787	3.61E-180	7.67E-176	0.721	0.789
Gcnt1	-0.572515603	4.70E-179	9.98E-175	0.295	0.524
Frmd4b	-0.605467043	4.86E-179	1.03E-174	0.506	0.681
Ankrd44	-0.605733201	6.57E-179	1.40E-174	0.462	0.645
Litaf	0.437049395	9.04E-179	1.92E-174	0.58	0.29
Mif	0.482054686	3.19E-178	6.76E-174	0.688	0.399
Klf3	-0.585871507	2.21E-177	4.69E-173	0.383	0.587
Nceh1	0.333954328	3.65E-177	7.76E-173	0.287	0.058
Ikzf1	-0.584536314	3.71E-177	7.89E-173	0.478	0.659
Rnf213	0.422581291	5.20E-177	1.10E-172	0.338	0.091
Ddx17	-0.667248739	1.07E-176	2.27E-172	0.41	0.6
Trim25	0.386360375	7.18E-176	1.52E-171	0.32	0.08
Lair1	-0.471282781	2.67E-175	5.68E-171	0.81	0.836
Zfp652	-0.598531219	8.74E-175	1.86E-170	0.431	0.62
Ckb	-0.441727407	2.15E-174	4.57E-170	0.841	0.862
Bri3	0.363335535	1.41E-173	2.99E-169	0.884	0.695
Mycbp2	-0.599581887	1.60E-173	3.40E-169	0.569	0.704
Rps17	0.325041082	3.78E-173	8.04E-169	0.949	0.813
Shisa5	0.355781065	9.19E-173	1.95E-168	0.618	0.321
Hspd1	0.816517567	1.03E-171	2.18E-167	0.623	0.361
Casp4	0.39352048	1.15E-170	2.45E-166	0.399	0.136
Abi3	-0.49448438	1.28E-170	2.71E-166	0.631	0.751
Phf11d	0.393236186	1.80E-170	3.83E-166	0.305	0.073
C1qa	0.260226213	1.00E-168	2.13E-164	0.998	0.984
Ophn1	-0.583441116	5.88E-168	1.25E-163	0.558	0.698
3222401L13Rik	-0.532016836	4.41E-167	9.37E-163	0.094	0.302
Lpar6	-0.598899871	8.39E-167	1.78E-162	0.242	0.467
Slc40a1	-0.574269986	1.32E-166	2.81E-162	0.272	0.496
Wasf2	-0.470618412	3.65E-164	7.74E-160	0.741	0.799
Tnfrsf12a	0.405101606	6.18E-163	1.31E-158	0.282	0.065
Zc3h12a	0.383334671	1.03E-162	2.19E-158	0.308	0.081
Hook3	-0.6197935	1.22E-162	2.59E-158	0.358	0.552
Rpl31	0.314530417	3.69E-162	7.84E-158	0.923	0.742
Atp5e	0.361795937	5.22E-162	1.11E-157	0.888	0.703
Gabarap	0.31464153	1.11E-161	2.35E-157	0.915	0.753
Pik3cg	-0.544782004	1.47E-161	3.11E-157	0.318	0.527
Rgs2	-0.388422894	1.58E-161	3.35E-157	0.619	0.771
Cd33	-0.58070657	5.38E-161	1.14E-156	0.64	0.729
Fam91a1	-0.574692435	7.07E-161	1.50E-156	0.36	0.558
Eef2k	-0.549230418	7.12E-161	1.51E-156	0.256	0.475
Ulk2	-0.536066111	2.88E-160	6.12E-156	0.367	0.563
Ltc4s	-0.489720255	7.17E-160	1.52E-155	0.778	0.822
Itgam	-0.454609151	7.98E-160	1.70E-155	0.763	0.821
Tubgcp5	-0.582905427	2.06E-159	4.37E-155	0.248	0.465
Cpq	0.283100225	3.54E-159	7.52E-155	0.294	0.07
Gpr155	-0.521346402	2.14E-158	4.54E-154	0.185	0.4
Batf	0.351033228	7.25E-158	1.54E-153	0.253	0.05
Txnip	-0.304659076	2.49E-157	5.29E-153	0.666	0.826
Adgrg1	-0.5311259	2.38E-156	5.06E-152	0.552	0.687
Gnas	0.350280441	2.47E-156	5.24E-152	0.934	0.797
AW112010	0.338662787	5.55E-156	1.18E-151	0.337	0.101
H3f3b	0.528098167	7.38E-156	1.57E-151	0.962	0.885
Eif3k	0.347772088	1.26E-155	2.67E-151	0.754	0.493
Tnfaip3	0.528936325	1.26E-155	2.68E-151	0.511	0.244
Tnrc6b	-0.597992073	4.85E-155	1.03E-150	0.365	0.552
Eif3h	0.350120727	3.18E-154	6.76E-150	0.744	0.489
Mapkapk2	0.407145673	4.44E-154	9.42E-150	0.518	0.248
Tcf4	-0.528181045	5.99E-154	1.27E-149	0.617	0.725
Prdx5	0.38006338	1.59E-153	3.38E-149	0.793	0.543
Sqstm1	0.559786612	1.61E-153	3.42E-149	0.598	0.354
Rock2	-0.547080825	8.53E-153	1.81E-148	0.56	0.687
Hmgb2	0.47075767	8.54E-153	1.81E-148	0.599	0.339
Tpd52	0.34842717	1.32E-152	2.81E-148	0.681	0.4
Il1a	0.557740807	3.48E-152	7.40E-148	0.541	0.287
Crybb1	-0.496364712	5.45E-152	1.16E-147	0.663	0.777
Rasgef1b	0.435721923	9.07E-152	1.93E-147	0.364	0.126
Slamf9	0.324700255	4.92E-151	1.05E-146	0.45	0.187
Nfkbib	0.359324818	5.34E-151	1.13E-146	0.398	0.152
Kdm6b	0.589119601	6.38E-151	1.35E-146	0.44	0.202
Rab14	-0.425853789	8.22E-151	1.75E-146	0.78	0.816
Myo1b	-0.454771274	3.09E-150	6.57E-146	0.105	0.303
Dusp1	0.477274638	3.10E-150	6.58E-146	0.485	0.205
Rbm5	-0.591413867	5.90E-150	1.25E-145	0.419	0.595
Fam46c	0.552817416	7.25E-150	1.54E-145	0.644	0.412
Rhob	-0.40083879	8.44E-150	1.79E-145	0.853	0.914
Prkca	-0.480583139	2.88E-149	6.12E-145	0.126	0.327
Mtus1	-0.516401805	4.40E-149	9.34E-145	0.449	0.627
Hnrnpa2b1	-0.470024697	7.03E-149	1.49E-144	0.797	0.836
B230219D22Rik	-0.518795195	2.04E-148	4.34E-144	0.299	0.5
Tbc1d10a	0.357189546	1.09E-147	2.32E-143	0.416	0.168
Lyn	-0.419264171	1.12E-146	2.38E-142	0.809	0.827
Slc15a3	0.501749762	2.59E-145	5.49E-141	0.632	0.397
Neurl3	0.530252025	8.81E-145	1.87E-140	0.554	0.296
Nfkbia	0.546027105	1.40E-144	2.97E-140	0.67	0.436
Zfp710	-0.535033231	2.17E-144	4.60E-140	0.257	0.461
Ogt	-0.564813176	3.50E-144	7.43E-140	0.27	0.468
Eef2	0.311187924	4.10E-144	8.71E-140	0.9	0.74
Epb41l4aos	0.312793026	8.30E-144	1.76E-139	0.352	0.12
Psap	0.277995261	1.05E-143	2.23E-139	0.981	0.945
Aif1	0.318860021	2.44E-143	5.18E-139	0.962	0.869
Gtf2h2	-0.520743532	2.65E-143	5.63E-139	0.343	0.529
Gem	0.447413031	4.81E-143	1.02E-138	0.355	0.122
Snrnp70	-0.544702877	6.32E-143	1.34E-138	0.602	0.714
Hif1a	0.452403676	1.26E-142	2.68E-138	0.64	0.399
St3gal6	-0.484191489	1.73E-142	3.68E-138	0.629	0.724
Tomm20	0.336948821	1.95E-142	4.14E-138	0.729	0.482
Gna15	-0.504411781	9.30E-142	1.98E-137	0.43	0.596
Il16	-0.485232349	1.04E-141	2.20E-137	0.174	0.379
Mylip	-0.458563242	1.06E-141	2.25E-137	0.617	0.734
Itga6	-0.514092165	1.37E-141	2.90E-137	0.525	0.664
Tia1	-0.556788621	7.37E-141	1.56E-136	0.163	0.362
Hsp90b1	-0.40011715	8.34E-141	1.77E-136	0.864	0.866
Hps3	-0.537027977	2.09E-140	4.44E-136	0.271	0.474
Cox7a2l	0.340337674	4.55E-140	9.66E-136	0.844	0.658
Srrm2	-0.456546947	8.89E-140	1.89E-135	0.801	0.831
Eif1	0.287819686	1.12E-139	2.37E-135	0.963	0.873
Cep68	-0.446558876	2.89E-139	6.15E-135	0.112	0.304
Cebpd	-0.447613027	4.58E-139	9.73E-135	0.242	0.456
Dst	-0.554318016	4.93E-139	1.05E-134	0.648	0.746
Mgll	-0.485062136	6.35E-139	1.35E-134	0.181	0.379
Sesn1	-0.42808912	4.02E-138	8.54E-134	0.133	0.329
Abl1	-0.499095175	5.49E-138	1.17E-133	0.18	0.381
Igbp1	0.302565563	1.56E-137	3.31E-133	0.511	0.249
Pfkfb3	0.458855911	5.48E-137	1.16E-132	0.533	0.277
Eef1g	0.30575861	9.01E-137	1.91E-132	0.778	0.535
Tacc1	-0.482082206	1.33E-136	2.82E-132	0.63	0.73
Cltc	-0.441886391	2.20E-136	4.67E-132	0.711	0.781
Rgs1	0.71090525	2.42E-136	5.13E-132	0.466	0.229
Cd14	0.926411807	1.58E-135	3.36E-131	0.813	0.671
Fcho2	-0.522493612	1.74E-135	3.70E-131	0.447	0.601
Cbl	-0.540434618	3.32E-135	7.05E-131	0.458	0.606
Selenow	0.374758431	7.28E-135	1.55E-130	0.612	0.35
Clec2d	0.346273939	1.40E-134	2.98E-130	0.308	0.097
Slc2a1	0.35827312	1.72E-134	3.65E-130	0.327	0.111
Smim3	0.273296525	2.97E-134	6.31E-130	0.327	0.109
Nr3c1	-0.513878924	3.60E-134	7.65E-130	0.445	0.599
Map3k8	0.332837281	4.67E-134	9.92E-130	0.359	0.131
Arhgap12	-0.483530486	1.03E-133	2.19E-129	0.235	0.431
Dnaja1	1.082814024	1.47E-133	3.12E-129	0.75	0.57
Btf3	0.29207461	3.57E-133	7.59E-129	0.869	0.699
Usp24	-0.51602996	4.08E-133	8.66E-129	0.223	0.418
Adam10	-0.489506231	2.79E-132	5.93E-128	0.494	0.627
Ppp1r9a	-0.571632366	1.69E-131	3.59E-127	0.331	0.511
Cd48	0.311962162	1.29E-130	2.73E-126	0.565	0.303
Fos	0.418003166	2.79E-130	5.92E-126	0.523	0.254
Dnajb1	1.034769248	3.02E-130	6.41E-126	0.406	0.189
Atp5d	0.298356383	8.33E-130	1.77E-125	0.722	0.462
Rtcb	0.312062376	1.48E-129	3.13E-125	0.547	0.291
Bola2	0.295754995	1.48E-129	3.14E-125	0.557	0.295
Trio	-0.48787886	4.63E-129	9.83E-125	0.185	0.378
Nsa2	0.316237559	4.86E-129	1.03E-124	0.761	0.522
Lamp1	0.279609646	1.99E-128	4.23E-124	0.95	0.844
Tmem173	-0.500037766	5.27E-128	1.12E-123	0.5	0.627
Itgb5	-0.320083776	7.41E-128	1.57E-123	0.906	0.913
Ccng2	-0.423796392	3.05E-127	6.48E-123	0.168	0.361
Use1	0.281508007	3.77E-127	8.01E-123	0.648	0.383
Ttc14	-0.554625646	1.12E-126	2.37E-122	0.316	0.493
Git2	-0.527652131	1.97E-126	4.19E-122	0.593	0.711
Pold4	0.312894943	2.08E-126	4.42E-122	0.677	0.432
Eif4g2	-0.437180804	2.56E-125	5.44E-121	0.678	0.734
Csf2ra	0.284109112	4.19E-125	8.90E-121	0.491	0.24
Psme2	0.329358291	5.34E-125	1.13E-120	0.613	0.365
Gng5	0.285537008	5.07E-124	1.08E-119	0.93	0.781
Tagln2	0.354233761	5.30E-124	1.13E-119	0.402	0.178
Pld1	-0.486171048	2.69E-123	5.72E-119	0.204	0.392
Rb1cc1	-0.509145932	3.36E-123	7.14E-119	0.232	0.421
Trim30a	0.362391436	3.64E-123	7.74E-119	0.57	0.325
Ctsh	0.286452084	3.94E-123	8.36E-119	0.923	0.787
Tm9sf2	-0.462286015	1.27E-122	2.70E-118	0.362	0.529
Kmt5b	-0.474271166	4.94E-122	1.05E-117	0.173	0.359
Tuba1a	-0.510605183	6.78E-122	1.44E-117	0.281	0.462
Sec61g	0.287090891	8.66E-122	1.84E-117	0.808	0.579
Pabpc1	0.292887008	1.14E-121	2.41E-117	0.881	0.717
Zcchc7	-0.544051009	4.24E-121	9.01E-117	0.358	0.525
Tnfaip2	0.566544009	1.44E-120	3.06E-116	0.333	0.133
Itgav	-0.494533762	2.10E-120	4.46E-116	0.305	0.482
Capza2	-0.316695955	2.91E-120	6.18E-116	0.894	0.882
Rnf13	-0.449459319	3.60E-120	7.65E-116	0.617	0.69
Plcl2	-0.492229057	4.61E-120	9.80E-116	0.259	0.436
Hhex	-0.44936192	6.58E-120	1.40E-115	0.264	0.456
Ywhah	-0.351754672	1.32E-119	2.79E-115	0.816	0.845
Pik3r1	-0.472042353	1.66E-119	3.54E-115	0.599	0.705
Atp6v1a	0.341568127	2.19E-119	4.65E-115	0.472	0.238
Sdcbp	0.325119326	3.66E-119	7.77E-115	0.856	0.673
Celf2	-0.433372764	3.83E-119	8.12E-115	0.71	0.764
Hint1	0.292308784	3.84E-119	8.16E-115	0.766	0.546
Maml3	-0.504407425	4.35E-119	9.25E-115	0.234	0.417
Mfap3	-0.416627184	6.93E-119	1.47E-114	0.152	0.334
Fam49b	-0.361704976	1.30E-118	2.76E-114	0.833	0.835
Pan3	-0.51023875	2.12E-118	4.49E-114	0.329	0.499
Snhg12	0.287341326	2.17E-118	4.60E-114	0.52	0.27
Camk2n1	-0.488870384	1.71E-117	3.64E-113	0.266	0.447
Fli1	-0.483277752	5.28E-117	1.12E-112	0.446	0.588
Atp2c1	-0.411525706	6.28E-117	1.33E-112	0.448	0.602
B430010I23Rik	-0.42882078	1.63E-116	3.46E-112	0.107	0.281
Slc25a3	0.286905185	3.15E-116	6.69E-112	0.836	0.629
Pip4k2a	-0.460252069	4.63E-116	9.84E-112	0.505	0.624
Clasp2	-0.488731299	4.95E-114	1.05E-109	0.346	0.512
Gpi1	0.286893476	9.53E-114	2.02E-109	0.633	0.383
Herc2	-0.492395113	1.20E-113	2.55E-109	0.412	0.557
Gm37494	-0.465820171	1.27E-113	2.70E-109	0.128	0.298
Cxxc5	-0.491440711	4.04E-113	8.58E-109	0.415	0.561
Nfam1	-0.473212866	4.42E-113	9.39E-109	0.306	0.476
Nfkbie	0.315160346	5.99E-113	1.27E-108	0.33	0.13
Ssr4	0.287781427	6.36E-113	1.35E-108	0.871	0.702
Socs3	0.409230559	1.14E-112	2.42E-108	0.5	0.261
Sort1	-0.479406992	1.80E-112	3.82E-108	0.259	0.433
Eif3e	0.296222395	3.49E-112	7.40E-108	0.643	0.403
Nupr1	0.305097021	1.20E-111	2.54E-107	0.389	0.171
Rrbp1	-0.265560093	1.26E-111	2.68E-107	0.948	0.929
Sap30	0.314294195	5.44E-111	1.16E-106	0.308	0.114
Foxn3	-0.488121842	6.45E-111	1.37E-106	0.518	0.625
Man1a2	-0.467712493	8.88E-111	1.89E-106	0.529	0.64
Tgfb1	-0.392022311	9.25E-111	1.96E-106	0.653	0.723
Prkab1	-0.395665538	1.95E-110	4.14E-106	0.126	0.293
Sdf4	0.275212141	2.20E-110	4.67E-106	0.732	0.499
Nsd1	-0.512344364	2.52E-110	5.36E-106	0.387	0.534
Man1a	-0.466809865	3.67E-110	7.79E-106	0.401	0.549
Ier3	0.28089166	1.11E-109	2.36E-105	0.444	0.209
Itgb1	-0.467746535	1.19E-109	2.53E-105	0.481	0.595
Tmem55b	-0.467834318	2.75E-109	5.83E-105	0.382	0.533
Dock8	-0.478653045	1.65E-108	3.51E-104	0.421	0.558
Slc11a1	0.278066739	5.93E-108	1.26E-103	0.587	0.342
Lst1	0.315805781	6.71E-108	1.43E-103	0.685	0.438
D8Ertd738e	0.262761654	8.09E-108	1.72E-103	0.733	0.503
Prpf4b	-0.496323542	3.37E-107	7.16E-103	0.392	0.543
Soga1	-0.48627334	1.05E-106	2.23E-102	0.251	0.421
Tiparp	0.355523863	1.17E-106	2.48E-102	0.297	0.11
Ldha	0.297524188	1.17E-106	2.49E-102	0.588	0.347
Fscn1	-0.408862061	2.56E-106	5.43E-102	0.57	0.674
Ubn2	-0.530536994	3.23E-106	6.86E-102	0.321	0.481
Tor3a	0.286347483	3.92E-106	8.33E-102	0.358	0.155
Washc4	-0.462432026	4.94E-106	1.05E-101	0.294	0.459
Acap2	-0.474092553	1.13E-105	2.41E-101	0.361	0.517
Cotl1	0.28840534	1.38E-105	2.94E-101	0.85	0.681
Tgif1	0.316619828	1.47E-105	3.11E-101	0.422	0.206
Wsb1	-0.461439403	1.67E-105	3.54E-101	0.456	0.594
1700020I14Rik	-0.493028141	3.60E-105	7.64E-101	0.253	0.421
Ccr5	-0.442614609	4.68E-105	9.94E-101	0.644	0.729
Csrnp1	0.267718292	8.23E-105	1.75E-100	0.255	0.081
Xiap	-0.4565123	1.09E-104	2.32E-100	0.323	0.483
Ptms	0.306333017	1.67E-104	3.54E-100	0.904	0.777
Hnrnpa1	0.270823609	1.99E-104	4.22E-100	0.685	0.449
Dpp8	-0.459959366	2.99E-104	6.34E-100	0.209	0.376
1-Mar	-0.42745949	3.16E-104	6.72E-100	0.345	0.507
Plek	0.351815278	4.25E-104	9.04E-100	0.825	0.662
Nfia	-0.476738479	7.12E-104	1.51E-99	0.208	0.376
Mlec	-0.441899244	1.52E-103	3.22E-99	0.46	0.586
Cysltr1	-0.433154959	5.03E-103	1.07E-98	0.234	0.401
Itch	-0.475567576	7.65E-103	1.62E-98	0.339	0.495
Sipa1	-0.451083795	4.77E-102	1.01E-97	0.449	0.578
Fam208a	-0.461339241	2.64E-101	5.61E-97	0.214	0.382
Atox1	0.267907995	5.25E-101	1.12E-96	0.837	0.641
Lifr	-0.443045328	7.62E-101	1.62E-96	0.194	0.362
Zbtb20	-0.594999339	8.97E-101	1.90E-96	0.343	0.491
Sft2d2	-0.433962373	9.66E-101	2.05E-96	0.277	0.437
Mtss1	-0.392411989	1.08E-100	2.28E-96	0.117	0.276
Ski	-0.442616522	1.59E-100	3.37E-96	0.583	0.676
Man2a2	-0.411794957	2.29E-100	4.87E-96	0.134	0.293
Pdk1	-0.472313619	3.44E-100	7.31E-96	0.219	0.384
Chsy1	-0.368512155	6.94E-100	1.47E-95	0.116	0.271
Tnf	0.337701916	7.60E-100	1.61E-95	0.333	0.138
Icam1	0.508675951	9.63E-100	2.05E-95	0.583	0.38
Ifi35	0.25967932	1.07E-99	2.28E-95	0.383	0.178
Slc7a8	-0.464175178	1.10E-99	2.33E-95	0.455	0.582
Lap3	0.281556556	3.33E-99	7.08E-95	0.661	0.435
Nckap1l	-0.420946649	3.45E-99	7.34E-95	0.576	0.659
Ccdc86	0.272882277	5.43E-99	1.15E-94	0.332	0.14
Rtn3	-0.425283963	5.91E-99	1.25E-94	0.563	0.641
Tm9sf3	-0.423396049	9.96E-99	2.11E-94	0.552	0.635
Srsf6	-0.445594053	1.46E-98	3.10E-94	0.302	0.456
Canx	-0.367590521	2.61E-98	5.54E-94	0.747	0.767
Atxn7l3b	-0.451450501	2.93E-98	6.22E-94	0.381	0.522
Neu1	0.25017524	2.93E-98	6.22E-94	0.434	0.216
Inpp4b	-0.435561863	5.73E-98	1.22E-93	0.204	0.364
7-Sep	-0.431742067	6.36E-98	1.35E-93	0.513	0.618
Gcn1l1	-0.426187654	1.28E-97	2.72E-93	0.179	0.339
Slc12a6	-0.44978157	1.45E-97	3.07E-93	0.242	0.401
Mlph	-0.462023001	2.48E-97	5.27E-93	0.209	0.37
Mcl1	0.421002076	7.34E-97	1.56E-92	0.805	0.679
Tardbp	-0.482225639	9.08E-97	1.93E-92	0.296	0.448
Snn	-0.433513844	1.10E-96	2.33E-92	0.245	0.404
Herpud1	0.541204236	1.36E-96	2.88E-92	0.656	0.488
Brd1	-0.419412365	2.20E-96	4.68E-92	0.353	0.502
Rps6ka1	-0.421402897	2.81E-96	5.97E-92	0.473	0.594
Mbnl2	-0.410172687	4.25E-95	9.03E-91	0.497	0.61
Sfpq	-0.433907382	4.61E-95	9.79E-91	0.567	0.655
Ogfrl1	-0.430561678	9.01E-95	1.91E-90	0.561	0.651
Tmem59	-0.353988525	1.02E-94	2.16E-90	0.758	0.767
St3gal5	-0.443218429	1.12E-94	2.38E-90	0.397	0.533
Gabbr1	-0.35880668	1.66E-94	3.52E-90	0.114	0.264
Itpripl1	-0.349747864	1.79E-94	3.79E-90	0.142	0.299
Rbm26	-0.464267138	3.22E-94	6.83E-90	0.381	0.517
Taok1	-0.461909618	3.25E-94	6.91E-90	0.374	0.515
Susd3	-0.396773978	6.04E-94	1.28E-89	0.534	0.629
Mgat4a	-0.434460379	3.35E-93	7.12E-89	0.533	0.635
Ppp3ca	-0.456701925	7.61E-93	1.62E-88	0.459	0.572
Tab2	-0.453457487	9.15E-93	1.94E-88	0.433	0.555
Tnfaip8l2	-0.392603148	1.82E-92	3.87E-88	0.558	0.655
Snx18	-0.393550672	2.60E-92	5.52E-88	0.598	0.683
Rapgef6	-0.439671514	2.75E-92	5.84E-88	0.251	0.407
Rtn4rl1	-0.411113996	2.98E-92	6.32E-88	0.27	0.426
Cryl1	-0.392898558	3.55E-92	7.54E-88	0.206	0.361
Rcsd1	-0.419131577	8.15E-92	1.73E-87	0.469	0.595
Arid1a	-0.439929668	8.39E-92	1.78E-87	0.452	0.57
Cyba	0.251751074	1.00E-91	2.13E-87	0.963	0.85
Parp14	0.353351415	1.27E-91	2.70E-87	0.457	0.248
Camk1	-0.338226911	1.68E-91	3.57E-87	0.774	0.794
Lrrfip1	0.320062601	2.34E-90	4.98E-86	0.524	0.314
Pafah1b1	-0.392087972	3.86E-90	8.21E-86	0.626	0.689
Kcnk6	-0.438154579	4.10E-90	8.71E-86	0.261	0.414
Cd86	0.279532871	4.57E-90	9.70E-86	0.758	0.564
Zkscan3	-0.440524264	5.79E-90	1.23E-85	0.197	0.351
Cdc42	-0.283037545	7.84E-90	1.66E-85	0.897	0.867
Cmtm7	-0.407035435	9.94E-90	2.11E-85	0.634	0.692
Fcgr2b	0.26427476	1.12E-89	2.38E-85	0.737	0.518
Zfp740	-0.400120621	1.46E-89	3.09E-85	0.15	0.301
Ddit3	0.364211193	1.91E-89	4.05E-85	0.429	0.225
Btg1	0.414333163	3.25E-89	6.89E-85	0.777	0.654
Pid1	-0.43838796	4.02E-89	8.55E-85	0.282	0.434
Nrbf2	0.284648967	4.67E-89	9.91E-85	0.422	0.223
Zdhhc20	-0.427180645	1.71E-88	3.63E-84	0.336	0.473
Cib1	-0.366130614	1.91E-88	4.06E-84	0.183	0.334
Abca1	-0.436115071	2.82E-88	5.99E-84	0.557	0.643
Ncoa4	-0.40566904	2.94E-88	6.24E-84	0.209	0.357
Tpm3	-0.299290471	4.23E-88	8.97E-84	0.863	0.839
Rcbtb2	-0.416881851	5.06E-88	1.07E-83	0.522	0.615
Ets2	0.256846386	5.73E-88	1.22E-83	0.268	0.104
Celf1	-0.444767477	6.41E-88	1.36E-83	0.364	0.499
Atp6v0b	-0.281125427	1.06E-87	2.25E-83	0.896	0.875
Vmp1	0.276287606	1.66E-87	3.53E-83	0.51	0.296
Zfp950	-0.407276921	1.97E-87	4.18E-83	0.136	0.284
Gtf2i	-0.393535153	2.07E-87	4.39E-83	0.246	0.399
Glul	-0.261602754	2.30E-87	4.88E-83	0.866	0.877
Rassf2	-0.448430557	2.34E-87	4.96E-83	0.438	0.559
Gdi2	-0.301554049	2.72E-87	5.79E-83	0.836	0.825
Nfkbid	0.260371255	5.20E-87	1.10E-82	0.282	0.112
Luc7l2	-0.422053193	6.26E-87	1.33E-82	0.7	0.746
Ptpre	-0.420175578	7.14E-87	1.52E-82	0.458	0.579
Rap1gds1	-0.427436064	1.33E-86	2.82E-82	0.421	0.541
Neat1	0.360285078	1.42E-86	3.02E-82	0.464	0.255
Kat6a	-0.429690742	1.64E-86	3.48E-82	0.325	0.466
Dnm2	-0.43054174	1.66E-86	3.53E-82	0.454	0.562
Pum2	-0.42635871	3.02E-86	6.42E-82	0.409	0.532
Prdx1	0.284387921	3.66E-86	7.78E-82	0.736	0.534
Zfp292	-0.443905773	6.81E-86	1.45E-81	0.305	0.449
Rasgrp3	-0.412801665	7.17E-86	1.52E-81	0.479	0.586
Tcf7l2	-0.428719981	1.11E-85	2.35E-81	0.217	0.366
Klhl9	-0.388652213	2.20E-85	4.67E-81	0.23	0.379
Ep300	-0.443825076	2.58E-85	5.49E-81	0.353	0.488
Specc1	-0.455805723	3.29E-85	7.00E-81	0.377	0.505
Arap3	-0.360147763	4.23E-85	8.98E-81	0.14	0.285
Aftph	-0.444325059	9.93E-85	2.11E-80	0.389	0.512
Adap2	-0.393666612	1.04E-84	2.21E-80	0.617	0.688
P2rx4	0.255097677	3.22E-84	6.85E-80	0.48	0.271
Klf4	0.436731767	4.08E-84	8.66E-80	0.265	0.106
Smap2	-0.294892552	1.52E-83	3.24E-79	0.842	0.844
Cerk	-0.428830536	2.54E-83	5.40E-79	0.332	0.467
Tcn2	-0.367715462	4.60E-83	9.76E-79	0.637	0.683
Exoc5	-0.398107075	8.75E-83	1.86E-78	0.202	0.35
Cep170	-0.44165048	1.16E-82	2.47E-78	0.328	0.458
Atrx	-0.460439754	1.63E-82	3.47E-78	0.504	0.605
Hp1bp3	-0.429936417	1.88E-82	4.00E-78	0.369	0.493
Cdk6	-0.415323857	2.01E-82	4.27E-78	0.169	0.314
Hmgb1	-0.291445763	2.97E-82	6.30E-78	0.86	0.836
Casp8	-0.40683785	4.80E-82	1.02E-77	0.358	0.488
Krit1	-0.426605582	1.19E-81	2.52E-77	0.223	0.37
Nuak1	-0.404341606	1.38E-81	2.94E-77	0.261	0.411
Gsk3b	-0.421665698	2.12E-81	4.49E-77	0.463	0.564
Sla	-0.41736665	2.82E-81	5.98E-77	0.276	0.418
Rptor	-0.428614843	3.25E-81	6.89E-77	0.282	0.422
Numa1	-0.444892669	8.97E-81	1.91E-76	0.329	0.463
Pcmtd2	-0.321041655	1.60E-80	3.39E-76	0.117	0.254
Actr2	-0.329907995	4.23E-80	8.98E-76	0.728	0.745
Abcc3	-0.37411183	4.90E-80	1.04E-75	0.169	0.311
Bclaf1	-0.426549016	6.96E-80	1.48E-75	0.446	0.555
Marcksl1	0.293497	1.17E-79	2.49E-75	0.301	0.137
Zfp871	-0.400351347	2.62E-79	5.56E-75	0.197	0.34
Sod2	0.268899437	3.39E-79	7.20E-75	0.406	0.22
Cdk5r1	-0.358228976	3.77E-79	8.01E-75	0.148	0.295
Slc36a1	-0.401992114	6.16E-79	1.31E-74	0.144	0.282
Jund	0.296701074	9.90E-79	2.10E-74	0.843	0.741
Cd53	-0.291365447	1.09E-78	2.32E-74	0.862	0.815
Sppl3	-0.38009474	3.22E-78	6.83E-74	0.201	0.343
Far1	-0.394765313	3.33E-78	7.07E-74	0.256	0.395
Rdx	-0.410954746	2.19E-77	4.64E-73	0.417	0.522
Ube3a	-0.439293999	2.41E-77	5.12E-73	0.357	0.483
Akirin2	-0.386804542	2.41E-77	5.12E-73	0.457	0.558
Rnf145	-0.378827321	2.87E-77	6.10E-73	0.133	0.268
Dido1	-0.370613737	2.94E-77	6.24E-73	0.132	0.267
Rpn1	-0.412995646	3.14E-77	6.67E-73	0.302	0.434
Bcl9l	-0.349283617	3.16E-77	6.71E-73	0.12	0.255
Idh2	-0.38672155	3.19E-77	6.77E-73	0.265	0.398
Pros1	-0.398354131	3.59E-77	7.61E-73	0.419	0.525
Stag2	-0.411859378	4.10E-77	8.72E-73	0.333	0.461
Bmyc	-0.391100464	5.08E-77	1.08E-72	0.461	0.575
Iffo1	-0.394990081	6.74E-77	1.43E-72	0.203	0.343
Fbxl20	-0.393007624	8.56E-77	1.82E-72	0.185	0.326
P2ry6	-0.408855872	2.29E-76	4.87E-72	0.506	0.604
Plod1	-0.371510963	3.57E-76	7.57E-72	0.274	0.41
Sat1	0.369639421	6.58E-76	1.40E-71	0.937	0.861
Kmt2c	-0.451731793	6.60E-76	1.40E-71	0.309	0.441
Ptpra	-0.38712061	7.22E-76	1.53E-71	0.527	0.61
Arhgap31	-0.395277012	1.13E-75	2.40E-71	0.275	0.415
Ncbp3	-0.364487107	1.18E-75	2.51E-71	0.168	0.306
Tram1	-0.40410287	2.12E-75	4.51E-71	0.436	0.535
Kdm3b	-0.397462013	2.49E-75	5.29E-71	0.165	0.301
Ndel1	0.260462412	3.01E-75	6.39E-71	0.421	0.234
Tifab	-0.352585711	3.36E-75	7.13E-71	0.203	0.344
Csnk1e	-0.37495268	4.27E-75	9.07E-71	0.65	0.703
Rtn1	-0.3453305	4.58E-75	9.72E-71	0.158	0.295
Zbtb18	-0.432843009	5.11E-75	1.08E-70	0.315	0.443
Havcr2	-0.396085848	5.72E-75	1.22E-70	0.524	0.6
Psmb6	0.254464647	6.56E-75	1.39E-70	0.649	0.447
Slmap	-0.367128466	8.69E-75	1.85E-70	0.253	0.392
1700017B05Rik	-0.408701162	9.05E-75	1.92E-70	0.434	0.549
Arhgap27	-0.361662729	9.10E-75	1.93E-70	0.161	0.299
Tmem245	-0.396537499	9.83E-75	2.09E-70	0.19	0.329
Zfp90	-0.376692028	2.02E-74	4.29E-70	0.2	0.338
Wdfy3	-0.40308273	2.52E-74	5.35E-70	0.245	0.382
Arrb2	-0.406957481	2.68E-74	5.69E-70	0.515	0.595
Tnks2	-0.408022377	3.57E-74	7.59E-70	0.35	0.47
Slc16a6	-0.394160024	4.48E-74	9.50E-70	0.507	0.609
Cd37	-0.322798184	6.95E-74	1.48E-69	0.782	0.783
Klhl24	-0.396632335	7.64E-74	1.62E-69	0.363	0.486
Tmem100	-0.34563605	8.16E-74	1.73E-69	0.129	0.262
Fez2	-0.389837371	9.29E-74	1.97E-69	0.426	0.528
Sec62	-0.344995342	1.37E-73	2.90E-69	0.664	0.696
Cd2ap	-0.407018968	2.33E-73	4.94E-69	0.457	0.553
Cpsf6	-0.400205565	2.56E-73	5.43E-69	0.307	0.436
Crot	-0.306920033	3.06E-73	6.49E-69	0.122	0.251
Sipa1l1	-0.354818122	3.33E-73	7.07E-69	0.138	0.27
Pdlim4	-0.353488494	4.23E-73	8.98E-69	0.248	0.382
Mon2	-0.39514308	5.40E-73	1.15E-68	0.25	0.383
Jmjd1c	-0.338207273	5.87E-73	1.25E-68	0.692	0.747
Serinc1	-0.366946419	7.60E-73	1.61E-68	0.611	0.658
Lpcat3	-0.388124509	8.53E-73	1.81E-68	0.309	0.434
Helz	-0.381281667	9.55E-73	2.03E-68	0.171	0.304
Mkln1	-0.449110323	1.41E-72	3.00E-68	0.444	0.541
Phip	-0.421141699	1.71E-72	3.63E-68	0.394	0.513
Prpsap2	-0.358400446	2.58E-72	5.48E-68	0.191	0.324
Tspan14	-0.376536795	2.79E-72	5.93E-68	0.378	0.495
Col27a1	-0.429421684	3.42E-72	7.26E-68	0.378	0.5
Ptp4a3	-0.386649342	6.09E-72	1.29E-67	0.301	0.428
Pdgfa	0.283562499	1.09E-71	2.32E-67	0.308	0.15
Fam76b	-0.339906599	1.23E-71	2.61E-67	0.181	0.318
Zfp638	-0.437606053	1.24E-71	2.63E-67	0.382	0.496
Spred1	-0.417300478	1.43E-71	3.03E-67	0.302	0.426
Smg1	-0.438829294	1.91E-71	4.07E-67	0.325	0.446
Usp2	-0.369421897	2.14E-71	4.54E-67	0.378	0.507
C5ar2	-0.371853855	2.22E-71	4.72E-67	0.166	0.3
Snx17	-0.376900037	3.94E-71	8.36E-67	0.465	0.551
Rasa1	-0.378944768	8.31E-71	1.76E-66	0.226	0.36
Bin2	-0.353534747	8.70E-71	1.85E-66	0.66	0.702
Plxnb2	-0.393353102	1.13E-70	2.40E-66	0.546	0.632
Rp2	-0.38313983	1.27E-70	2.69E-66	0.292	0.419
Snx6	-0.384005729	1.82E-70	3.87E-66	0.47	0.561
Ccdc50	-0.409820756	2.15E-70	4.56E-66	0.497	0.578
Tmem30a	-0.400710958	2.89E-70	6.15E-66	0.431	0.522
Mapk14	-0.376647276	4.14E-70	8.78E-66	0.231	0.364
Lnpep	-0.425305055	4.28E-70	9.10E-66	0.411	0.515
Tlr4	-0.289344948	4.85E-70	1.03E-65	0.121	0.251
Cul1	-0.385632002	1.66E-69	3.52E-65	0.375	0.484
Nipbl	-0.400719226	2.61E-69	5.55E-65	0.488	0.576
Pdia3	-0.2864207	4.98E-69	1.06E-64	0.825	0.806
Ccdc93	-0.359142657	5.10E-69	1.08E-64	0.19	0.321
Ykt6	-0.346657435	5.16E-69	1.09E-64	0.203	0.335
Fgd2	-0.413912301	5.71E-69	1.21E-64	0.546	0.621
Zfp207	-0.383724225	7.01E-69	1.49E-64	0.249	0.376
Mlxipl	-0.435935816	7.86E-69	1.67E-64	0.227	0.353
Ktn1	-0.406703364	8.18E-69	1.74E-64	0.342	0.462
Ms4a6c	0.250891705	8.66E-69	1.84E-64	0.333	0.166
Zmiz1	-0.39289075	1.40E-68	2.97E-64	0.536	0.615
Kif21b	-0.394535743	2.11E-68	4.48E-64	0.328	0.452
Cebpz	-0.376197571	4.36E-68	9.25E-64	0.536	0.615
Nr2c2	-0.346373623	7.31E-68	1.55E-63	0.137	0.263
Wdfy2	-0.348573133	8.45E-68	1.79E-63	0.159	0.287
Zfp644	-0.386415707	1.23E-67	2.61E-63	0.336	0.455
Tbxas1	-0.381971808	1.26E-67	2.68E-63	0.485	0.566
Pak2	-0.360471635	1.60E-67	3.40E-63	0.623	0.66
Gspt1	-0.373454587	2.53E-67	5.38E-63	0.48	0.558
Agmo	-0.301185934	3.45E-67	7.33E-63	0.154	0.281
Anxa3	-0.260370851	3.72E-67	7.89E-63	0.838	0.825
Pdzd8	-0.340604324	1.19E-66	2.53E-62	0.176	0.306
Evi5	-0.311182256	1.55E-66	3.30E-62	0.14	0.265
Nfe2l2	0.33843583	1.71E-66	3.62E-62	0.721	0.579
Tfe3	-0.410630595	1.86E-66	3.96E-62	0.338	0.455
Agps	-0.360689685	1.92E-66	4.09E-62	0.244	0.372
Ccnt2	-0.406202233	2.51E-66	5.32E-62	0.267	0.393
Dync1i2	-0.386758956	3.06E-66	6.49E-62	0.464	0.552
Ccnd3	-0.375821194	4.81E-66	1.02E-61	0.212	0.342
Klf6	0.418345019	6.28E-66	1.33E-61	0.652	0.482
Zfp62	-0.370989776	1.27E-65	2.70E-61	0.215	0.341
Hnrnpul1	-0.373649166	1.51E-65	3.20E-61	0.468	0.558
Ninj1	0.279869711	2.54E-65	5.40E-61	0.551	0.379
Mgat1	-0.373366877	4.54E-65	9.65E-61	0.333	0.452
Sbf2	-0.370113154	5.83E-65	1.24E-60	0.256	0.38
4833420G17Rik	-0.358103398	1.63E-64	3.46E-60	0.19	0.315
Tmem170b	-0.35986224	1.82E-64	3.88E-60	0.194	0.319
Ralgps2	-0.350251103	2.49E-64	5.29E-60	0.169	0.294
Cbx1	-0.362430954	2.52E-64	5.36E-60	0.298	0.421
0610040J01Rik	-0.329907872	4.13E-64	8.77E-60	0.21	0.337
Ptprj	-0.37975847	4.64E-64	9.85E-60	0.408	0.514
Pnn	-0.406562703	6.06E-64	1.29E-59	0.333	0.448
Fam212a	-0.324052153	7.64E-64	1.62E-59	0.183	0.315
Rsbn1	-0.361867435	8.52E-64	1.81E-59	0.246	0.37
Hltf	-0.383224781	2.90E-63	6.17E-59	0.251	0.375
Rnf167	-0.341875432	3.87E-63	8.22E-59	0.215	0.34
Bptf	-0.413077129	7.11E-63	1.51E-58	0.426	0.519
Tln1	-0.326919862	9.37E-63	1.99E-58	0.692	0.711
Csnk1a1	-0.36367679	1.60E-62	3.41E-58	0.573	0.624
Kmt2e	-0.380394957	2.14E-62	4.54E-58	0.47	0.558
Nisch	-0.393621499	3.01E-62	6.39E-58	0.438	0.528
Rere	-0.36401086	3.60E-62	7.64E-58	0.24	0.364
Sgce	-0.356924417	4.64E-62	9.86E-58	0.278	0.395
Map4k4	-0.342192071	7.78E-62	1.65E-57	0.66	0.702
Dmtf1	-0.355977151	8.38E-62	1.78E-57	0.21	0.334
Mxd4	-0.366646171	1.29E-61	2.73E-57	0.218	0.341
Zmynd11	-0.389970495	2.28E-61	4.83E-57	0.281	0.398
Abhd6	-0.343625448	5.48E-61	1.16E-56	0.225	0.345
Leng8	-0.383133917	7.43E-61	1.58E-56	0.17	0.288
Rab6b	-0.360416777	8.60E-61	1.83E-56	0.239	0.358
Gpr183	-0.266907333	1.49E-60	3.17E-56	0.495	0.612
Fubp1	-0.417920318	2.21E-60	4.69E-56	0.453	0.535
Ankrd10	-0.361127266	3.48E-60	7.39E-56	0.159	0.278
Tnrc6a	-0.388082319	3.59E-60	7.63E-56	0.272	0.388
Acin1	-0.367307173	3.88E-60	8.25E-56	0.482	0.568
Bnip3l	-0.355735711	4.29E-60	9.12E-56	0.502	0.57
Dcaf8	-0.368162189	4.43E-60	9.41E-56	0.307	0.422
Stag1	-0.385870244	4.83E-60	1.03E-55	0.348	0.451
Tmem135	-0.349465081	6.24E-60	1.32E-55	0.29	0.403
Ireb2	-0.306472849	1.04E-59	2.22E-55	0.134	0.251
Cbx3	-0.377554694	1.71E-59	3.63E-55	0.342	0.447
Cebpg	-0.353035041	1.86E-59	3.94E-55	0.504	0.58
Dtx4	-0.379658233	2.21E-59	4.69E-55	0.282	0.395
Tmem50a	-0.275104107	3.30E-59	7.00E-55	0.769	0.738
Xist	-0.515557595	6.17E-59	1.31E-54	0.514	0.618
Rel	0.374456416	8.03E-59	1.71E-54	0.574	0.433
Sult1a1	-0.360078087	1.22E-58	2.60E-54	0.325	0.435
Tmcc3	-0.338614581	1.32E-58	2.81E-54	0.54	0.618
Casd1	-0.312195326	1.33E-58	2.83E-54	0.162	0.28
Sh2b3	-0.361200429	1.73E-58	3.66E-54	0.255	0.371
Il6st	-0.38137699	1.75E-58	3.71E-54	0.349	0.452
Slc3a2	0.285755787	1.95E-58	4.13E-54	0.768	0.644
Rab3il1	-0.321562945	3.85E-58	8.18E-54	0.554	0.619
Zranb2	-0.374944241	4.08E-58	8.67E-54	0.34	0.445
Chd6	-0.360156504	5.12E-58	1.09E-53	0.242	0.359
Asap1	-0.363239293	5.19E-58	1.10E-53	0.403	0.5
Tnrc6c	-0.384589105	1.06E-57	2.26E-53	0.304	0.413
Ino80d	-0.359735434	1.51E-57	3.22E-53	0.205	0.323
Luc7l3	-0.409061234	1.92E-57	4.08E-53	0.338	0.44
Zcchc11	-0.393254572	2.23E-57	4.73E-53	0.298	0.409
Thrsp	-0.317073416	6.22E-57	1.32E-52	0.157	0.274
Msl1	-0.367841131	7.07E-57	1.50E-52	0.261	0.372
Sall3	-0.35324523	8.55E-57	1.82E-52	0.268	0.385
Hnrnph1	-0.415026564	1.13E-56	2.39E-52	0.514	0.582
Zscan26	-0.336431302	1.80E-56	3.82E-52	0.222	0.341
Cflar	-0.338330693	1.82E-56	3.86E-52	0.609	0.66
Cggbp1	-0.357114155	3.00E-56	6.37E-52	0.353	0.453
Nufip2	-0.360898406	6.05E-56	1.28E-51	0.342	0.447
Mafg	-0.375673901	1.16E-55	2.47E-51	0.448	0.53
Ash1l	-0.420680206	1.60E-55	3.41E-51	0.4	0.492
Pou2f2	-0.324541487	2.47E-55	5.24E-51	0.685	0.732
Mat2b	-0.306968843	3.32E-55	7.05E-51	0.217	0.332
Wnk1	-0.285667692	6.92E-55	1.47E-50	0.808	0.8
Ncoa3	-0.366284193	7.45E-55	1.58E-50	0.328	0.432
Gpatch8	-0.352568152	1.35E-54	2.87E-50	0.285	0.393
Snx13	-0.316930579	1.39E-54	2.95E-50	0.176	0.29
Zfp445	-0.329108712	1.40E-54	2.98E-50	0.171	0.285
Eng	-0.311400013	1.44E-54	3.07E-50	0.194	0.308
Nup88	-0.294754336	1.76E-54	3.74E-50	0.155	0.267
Atp2a2	-0.359023511	2.68E-54	5.70E-50	0.314	0.42
Slc38a9	-0.343144203	2.99E-54	6.35E-50	0.208	0.322
Cwf19l2	-0.36955794	6.43E-54	1.37E-49	0.254	0.366
Kpnb1	-0.342630005	1.00E-53	2.13E-49	0.297	0.406
Setd2	-0.396166916	1.55E-53	3.30E-49	0.315	0.419
Tlr13	-0.321958369	2.68E-53	5.68E-49	0.217	0.331
Irf2	-0.33782262	3.73E-53	7.93E-49	0.514	0.577
Arhgef1	-0.378664986	4.17E-53	8.86E-49	0.282	0.389
Rcan1	0.454982246	6.82E-53	1.45E-48	0.283	0.158
Dennd6a	-0.307071369	9.41E-53	2.00E-48	0.173	0.285
Ctc1	-0.336368071	1.34E-52	2.84E-48	0.389	0.483
Nudcd3	-0.361513885	1.67E-52	3.55E-48	0.31	0.411
Sqor	-0.296695269	2.35E-52	5.00E-48	0.223	0.331
Fgd4	-0.336604309	2.63E-52	5.58E-48	0.209	0.319
Rreb1	-0.367438534	3.13E-52	6.64E-48	0.272	0.38
Sec11c	-0.310882888	3.52E-52	7.48E-48	0.57	0.612
Tbc1d23	-0.346737712	4.37E-52	9.27E-48	0.237	0.347
Ubash3b	-0.386515068	4.53E-52	9.63E-48	0.354	0.448
Kdm2a	-0.361853313	1.08E-51	2.29E-47	0.303	0.406
Slc44a2	-0.329811692	1.36E-51	2.90E-47	0.23	0.34
Slc4a7	-0.338937235	1.63E-51	3.46E-47	0.267	0.373
Whrn	-0.369706436	1.85E-51	3.93E-47	0.25	0.356
Rin2	-0.332029138	3.90E-51	8.28E-47	0.463	0.54
Tmx3	-0.320858967	6.14E-51	1.30E-46	0.25	0.356
Top2b	-0.342839014	6.45E-51	1.37E-46	0.249	0.356
Tle3	-0.327074936	7.16E-51	1.52E-46	0.206	0.314
Vps4b	-0.33833233	8.67E-51	1.84E-46	0.34	0.435
Scaf11	-0.348568323	8.71E-51	1.85E-46	0.518	0.58
Rgmb	-0.297705413	1.27E-50	2.70E-46	0.204	0.318
Naa35	-0.350097981	1.52E-50	3.23E-46	0.319	0.418
Mysm1	-0.341228918	1.54E-50	3.26E-46	0.229	0.337
Arhgap30	-0.372814542	2.24E-50	4.77E-46	0.4	0.486
Rnf111	-0.333032813	2.30E-50	4.88E-46	0.266	0.371
Birc6	-0.37211318	2.43E-50	5.16E-46	0.331	0.428
Wdr26	-0.349682871	3.01E-50	6.40E-46	0.455	0.528
Osbpl11	-0.330881202	4.17E-50	8.86E-46	0.319	0.422
Smo	-0.294919021	5.25E-50	1.11E-45	0.155	0.262
Nars	-0.325336649	7.18E-50	1.52E-45	0.548	0.59
Prex1	-0.336796298	7.26E-50	1.54E-45	0.536	0.586
Bmpr2	-0.355466502	7.66E-50	1.63E-45	0.359	0.443
Nf1	-0.337417371	1.83E-49	3.88E-45	0.225	0.33
Ppp4r3a	-0.335519337	2.02E-49	4.28E-45	0.242	0.348
Sowahc	0.2798303	3.15E-49	6.70E-45	0.621	0.46
Txnrd1	0.252993408	6.48E-49	1.38E-44	0.318	0.188
Clec4a2	-0.28221178	7.66E-49	1.63E-44	0.254	0.364
Pdcd4	-0.312582216	7.78E-49	1.65E-44	0.219	0.324
Btbd7	-0.324744751	9.28E-49	1.97E-44	0.243	0.349
Mdm4	-0.375162763	1.13E-48	2.40E-44	0.344	0.436
Ang	-0.351849523	1.42E-48	3.03E-44	0.558	0.599
Srsf11	-0.337717096	1.55E-48	3.30E-44	0.589	0.627
Ppcdc	-0.352897737	1.57E-48	3.33E-44	0.398	0.479
Lpxn	-0.293698927	2.19E-48	4.64E-44	0.219	0.324
Unc50	-0.285208445	2.24E-48	4.75E-44	0.267	0.372
Atp8a2	-0.350891759	2.90E-48	6.17E-44	0.292	0.39
Arhgef6	-0.327556066	3.00E-48	6.36E-44	0.264	0.362
Tmem86a	-0.312803869	3.01E-48	6.39E-44	0.519	0.586
Tmem106b	-0.299689541	4.45E-48	9.45E-44	0.218	0.325
Fbxl3	-0.343739163	5.53E-48	1.17E-43	0.243	0.346
Arsb	-0.345801974	6.21E-48	1.32E-43	0.383	0.468
Strn3	-0.321267338	6.89E-48	1.46E-43	0.24	0.343
Dhx36	-0.323535099	7.41E-48	1.57E-43	0.241	0.344
Epc2	-0.296827072	8.47E-48	1.80E-43	0.183	0.288
Cdc37l1	-0.34859525	9.57E-48	2.03E-43	0.21	0.313
G3bp2	-0.346799773	1.96E-47	4.16E-43	0.448	0.518
Kansl1	-0.335686786	2.62E-47	5.56E-43	0.358	0.451
Uhrf2	-0.321529081	3.28E-47	6.97E-43	0.268	0.371
Pbrm1	-0.355638884	4.46E-47	9.47E-43	0.323	0.418
Clcn4	-0.316334008	4.74E-47	1.01E-42	0.27	0.369
Rnaset2b	-0.300064076	5.29E-47	1.12E-42	0.637	0.646
Cnot1	-0.303424336	5.45E-47	1.16E-42	0.208	0.313
Pacsin2	-0.332379094	7.71E-47	1.64E-42	0.355	0.446
Slc9a9	-0.323318903	8.79E-47	1.87E-42	0.287	0.386
Heatr5a	-0.336006501	1.06E-46	2.26E-42	0.296	0.396
Akap13	-0.302006065	1.16E-46	2.47E-42	0.647	0.671
Apc	-0.368863968	1.28E-46	2.71E-42	0.268	0.366
Vapa	-0.287538899	1.91E-46	4.05E-42	0.659	0.671
Rassf5	-0.323719574	2.10E-46	4.45E-42	0.251	0.354
Zmynd8	-0.340020914	2.12E-46	4.49E-42	0.239	0.344
Fam168a	-0.33314881	2.72E-46	5.77E-42	0.249	0.349
Tulp4	-0.349386784	3.46E-46	7.34E-42	0.253	0.353
Il17ra	-0.332973782	4.00E-46	8.49E-42	0.262	0.362
Clstn1	-0.284583556	6.05E-46	1.29E-41	0.166	0.268
Tlr7	-0.333203233	6.88E-46	1.46E-41	0.45	0.52
Ppp1r18	-0.314183797	6.92E-46	1.47E-41	0.522	0.567
Filip1l	-0.325615978	9.92E-46	2.11E-41	0.202	0.308
Csk	-0.323467855	2.38E-45	5.05E-41	0.387	0.471
Glg1	-0.291583938	2.52E-45	5.36E-41	0.202	0.304
Ing4	-0.318925986	2.60E-45	5.53E-41	0.203	0.304
Mknk1	-0.317648136	4.46E-45	9.48E-41	0.294	0.388
R3hdm1	-0.352149563	6.70E-45	1.42E-40	0.254	0.351
Arcn1	-0.316450625	6.83E-45	1.45E-40	0.283	0.376
Phf20l1	-0.36893159	7.30E-45	1.55E-40	0.343	0.432
Cd302	-0.314725524	8.47E-45	1.80E-40	0.337	0.425
Lims1	-0.32240466	8.53E-45	1.81E-40	0.468	0.532
Ap2a2	-0.288917593	9.00E-45	1.91E-40	0.152	0.252
Crebrf	-0.321205318	1.09E-44	2.32E-40	0.254	0.355
Msrb2	-0.267936787	1.28E-44	2.73E-40	0.184	0.285
Magt1	-0.336239501	1.31E-44	2.79E-40	0.33	0.417
Prkcd	-0.312036937	1.41E-44	3.00E-40	0.538	0.59
Pcm1	-0.358594893	2.22E-44	4.72E-40	0.308	0.399
Rhoh	-0.26098764	2.59E-44	5.50E-40	0.607	0.652
Clk1	-0.35277152	2.60E-44	5.52E-40	0.525	0.582
Snx29	-0.336326093	2.88E-44	6.13E-40	0.252	0.35
Brd9	-0.316531918	5.37E-44	1.14E-39	0.193	0.294
Ythdf3	-0.314496233	5.68E-44	1.21E-39	0.241	0.339
Pald1	-0.339753055	6.24E-44	1.33E-39	0.274	0.368
Ppp4r3b	-0.295044351	7.83E-44	1.66E-39	0.227	0.326
Jam2	-0.26171564	7.92E-44	1.68E-39	0.185	0.285
Chn2	-0.303972702	1.17E-43	2.49E-39	0.235	0.331
Sp3	-0.317482008	1.19E-43	2.52E-39	0.253	0.352
Zfp148	-0.304004184	1.31E-43	2.78E-39	0.296	0.393
Usp34	-0.330947898	1.82E-43	3.86E-39	0.284	0.376
Csnk2a1	-0.308407056	2.55E-43	5.42E-39	0.277	0.37
Tmem64	-0.276951807	2.57E-43	5.47E-39	0.181	0.281
Tlr3	-0.300572284	2.65E-43	5.64E-39	0.19	0.289
Ppp1r21	-0.314013646	2.75E-43	5.84E-39	0.278	0.375
Vcpip1	-0.282006984	3.03E-43	6.44E-39	0.153	0.251
Grap	-0.293749839	3.16E-43	6.71E-39	0.307	0.404
Xbp1	-0.333665668	5.15E-43	1.09E-38	0.381	0.459
Tbl1xr1	-0.328495604	5.21E-43	1.11E-38	0.275	0.364
Csad	-0.312286274	5.66E-43	1.20E-38	0.182	0.278
Crebbp	-0.327788886	6.90E-43	1.47E-38	0.345	0.429
Cdk2ap1	-0.306870801	7.72E-43	1.64E-38	0.319	0.404
Hps4	-0.313359431	9.95E-43	2.11E-38	0.413	0.491
Foxp1	-0.327602688	1.20E-42	2.54E-38	0.277	0.373
Alox5ap	-0.262483391	1.58E-42	3.35E-38	0.739	0.722
Zfp706	-0.295720907	1.70E-42	3.61E-38	0.605	0.631
Cspp1	-0.321226735	1.80E-42	3.83E-38	0.159	0.256
Lrrc3	-0.328553549	2.95E-42	6.27E-38	0.33	0.413
Adam17	-0.333252788	5.02E-42	1.07E-37	0.366	0.446
Fmnl1	-0.279063706	7.71E-42	1.64E-37	0.249	0.345
Ubc	0.268885752	9.34E-42	1.98E-37	0.946	0.888
Kdm2b	-0.318612565	9.36E-42	1.99E-37	0.271	0.366
Nck1	-0.27272789	1.02E-41	2.17E-37	0.198	0.295
Nfatc1	-0.298911985	1.44E-41	3.06E-37	0.221	0.315
Uba5	-0.2561922	2.02E-41	4.30E-37	0.161	0.258
Ncor1	-0.348114097	2.65E-41	5.63E-37	0.511	0.552
Fmnl3	-0.327745159	3.32E-41	7.06E-37	0.379	0.454
Tpcn1	-0.293577735	3.93E-41	8.35E-37	0.17	0.265
Arhgap17	-0.289106258	6.40E-41	1.36E-36	0.534	0.588
Mark3	-0.325602588	6.48E-41	1.38E-36	0.281	0.371
Sppl2a	-0.298201411	1.00E-40	2.12E-36	0.557	0.587
Zfand5	0.327636491	1.00E-40	2.13E-36	0.673	0.55
Rbbp6	-0.357133487	1.25E-40	2.65E-36	0.339	0.418
Herc1	-0.336727552	1.65E-40	3.51E-36	0.278	0.369
Hfe	-0.281577332	2.07E-40	4.41E-36	0.262	0.352
Cables1	-0.28392523	2.57E-40	5.45E-36	0.186	0.281
Kmt2d	-0.312545555	3.26E-40	6.93E-36	0.16	0.252
Pkn2	-0.301982448	3.81E-40	8.08E-36	0.294	0.382
Nptn	-0.311869218	5.07E-40	1.08E-35	0.511	0.559
Rc3h2	-0.303683415	7.73E-40	1.64E-35	0.195	0.29
Fam117b	-0.314306797	8.98E-40	1.91E-35	0.325	0.407
Brd8	-0.30745562	9.05E-40	1.92E-35	0.184	0.278
Galnt11	-0.307902596	9.62E-40	2.04E-35	0.206	0.3
Pura	-0.307493678	2.58E-39	5.48E-35	0.497	0.549
Dnajc7	-0.295869121	4.33E-39	9.19E-35	0.447	0.506
Ankrd17	-0.338915764	5.31E-39	1.13E-34	0.389	0.461
Ms4a6b	-0.260938171	6.56E-39	1.39E-34	0.296	0.389
Ssbp1	-0.321335412	7.06E-39	1.50E-34	0.311	0.391
Ypel3	-0.270995589	7.47E-39	1.59E-34	0.634	0.665
Tpp2	-0.295723255	1.08E-38	2.29E-34	0.345	0.428
Abcc5	-0.288444336	1.74E-38	3.69E-34	0.249	0.342
Rab35	-0.2542281	1.81E-38	3.85E-34	0.212	0.304
Rnf216	-0.312028719	1.95E-38	4.14E-34	0.273	0.361
Ttc28	-0.335537886	1.95E-38	4.14E-34	0.312	0.393
Adam15	-0.325894799	1.96E-38	4.17E-34	0.414	0.477
Dennd5a	-0.328944238	2.44E-38	5.17E-34	0.31	0.389
Wdr44	-0.299441743	3.01E-38	6.39E-34	0.22	0.314
Arhgap22	-0.270763943	3.12E-38	6.62E-34	0.203	0.296
Asxl2	-0.305849791	4.01E-38	8.52E-34	0.253	0.342
Thoc2	-0.314022892	4.13E-38	8.77E-34	0.346	0.427
Ldhb	-0.252805204	5.72E-38	1.21E-33	0.815	0.77
Ythdf2	-0.296033273	7.44E-38	1.58E-33	0.292	0.376
Zc3h7a	-0.339252144	9.54E-38	2.03E-33	0.305	0.39
B4galt4	-0.284047939	1.14E-37	2.42E-33	0.192	0.283
Zfp451	-0.279879304	1.30E-37	2.76E-33	0.163	0.253
Elk3	-0.339917623	1.33E-37	2.83E-33	0.319	0.397
Akap9	-0.350102754	2.01E-37	4.28E-33	0.338	0.416
Arid4a	-0.323004242	3.55E-37	7.54E-33	0.364	0.444
Zbtb1	-0.291157096	6.30E-37	1.34E-32	0.185	0.275
Gpr84	0.342858257	7.49E-37	1.59E-32	0.45	0.321
Tbc1d14	-0.282396629	7.83E-37	1.66E-32	0.225	0.316
Arhgap4	-0.29094322	1.00E-36	2.12E-32	0.173	0.261
Lyl1	-0.297385322	1.39E-36	2.94E-32	0.362	0.44
Pcmtd1	-0.328677112	2.14E-36	4.54E-32	0.298	0.378
Arfgef1	-0.282825547	2.23E-36	4.73E-32	0.211	0.3
Krcc1	-0.301661012	2.64E-36	5.61E-32	0.385	0.457
Fkbp5	-0.286817443	3.38E-36	7.18E-32	0.308	0.395
Phc3	-0.302710543	4.75E-36	1.01E-31	0.239	0.327
Mgat5	-0.288004061	6.15E-36	1.31E-31	0.19	0.275
Sp1	-0.286961013	8.42E-36	1.79E-31	0.195	0.282
Rbm33	-0.308062801	9.25E-36	1.97E-31	0.208	0.294
Cab39	-0.298052494	1.14E-35	2.41E-31	0.324	0.398
Vcp	-0.26898221	2.02E-35	4.29E-31	0.518	0.554
Hist1h1e	-0.446561252	2.12E-35	4.51E-31	0.362	0.434
Yme1l1	-0.29974238	2.19E-35	4.65E-31	0.266	0.349
Dhx9	-0.289857479	2.63E-35	5.58E-31	0.346	0.424
Rbm25	-0.301347095	2.68E-35	5.68E-31	0.68	0.685
Gpbp1l1	-0.276131843	3.05E-35	6.49E-31	0.215	0.301
Tnpo1	-0.325996497	4.05E-35	8.61E-31	0.318	0.393
Slc25a45	-0.264740253	4.25E-35	9.02E-31	0.167	0.253
Secisbp2l	-0.298267183	4.57E-35	9.71E-31	0.291	0.369
Ldlrad4	-0.274014053	5.19E-35	1.10E-30	0.222	0.306
9930111J21Rik2	-0.289122771	7.01E-35	1.49E-30	0.46	0.527
Phf3	-0.328940798	9.80E-35	2.08E-30	0.398	0.46
Mob1a	-0.307579494	1.06E-34	2.26E-30	0.506	0.552
Tug1	-0.265559012	2.22E-34	4.71E-30	0.182	0.27
Tmed7	-0.289167741	2.55E-34	5.42E-30	0.488	0.523
Srsf5	-0.305500132	2.99E-34	6.34E-30	0.62	0.64
Creb1	-0.332137505	3.22E-34	6.84E-30	0.26	0.343
Mcmbp	-0.252699839	3.72E-34	7.90E-30	0.185	0.273
Supt20	-0.299937664	4.86E-34	1.03E-29	0.268	0.348
Atf7ip	-0.307870557	5.12E-34	1.09E-29	0.339	0.414
Tmem131	-0.25103185	6.46E-34	1.37E-29	0.184	0.269
Trip11	-0.324697342	6.96E-34	1.48E-29	0.303	0.38
N4bp2l2	-0.293690828	7.85E-34	1.67E-29	0.362	0.428
Snta1	-0.270984821	8.39E-34	1.78E-29	0.281	0.361
Taz	-0.292458485	8.68E-34	1.84E-29	0.267	0.346
Srsf1	-0.266388082	1.00E-33	2.13E-29	0.168	0.252
Rsf1	-0.310522477	1.06E-33	2.25E-29	0.3	0.377
Ttc7	-0.267759574	1.12E-33	2.39E-29	0.175	0.259
Hnrnpu	-0.268941618	1.13E-33	2.41E-29	0.704	0.701
Twf2	-0.268870297	1.21E-33	2.58E-29	0.511	0.551
Akr1b10	-0.285735901	1.48E-33	3.15E-29	0.277	0.357
Slc35c2	-0.279886786	1.67E-33	3.55E-29	0.275	0.353
Setd5	-0.322453537	1.68E-33	3.58E-29	0.358	0.425
Srek1	-0.32037909	1.77E-33	3.77E-29	0.276	0.356
Arhgap39	-0.270437115	1.94E-33	4.12E-29	0.223	0.308
Plod3	-0.291560601	1.96E-33	4.16E-29	0.336	0.408
Rhoq	-0.280017059	2.04E-33	4.33E-29	0.341	0.412
Tubb2a	-0.258028279	2.31E-33	4.90E-29	0.194	0.283
Ppp1r12a	-0.311495916	2.54E-33	5.38E-29	0.416	0.473
Akirin1	-0.287627454	3.39E-33	7.20E-29	0.44	0.49
Abcg1	-0.269541488	3.74E-33	7.95E-29	0.285	0.366
Dicer1	-0.282924043	3.76E-33	7.99E-29	0.184	0.267
Ate1	-0.250143738	4.65E-33	9.88E-29	0.184	0.266
Vgll4	-0.273821011	5.65E-33	1.20E-28	0.366	0.439
Ddx46	-0.290853194	5.74E-33	1.22E-28	0.234	0.315
Prkacb	-0.267606226	6.10E-33	1.30E-28	0.232	0.315
Slc29a3	-0.285431814	6.33E-33	1.34E-28	0.59	0.611
Mier1	-0.300918707	7.88E-33	1.67E-28	0.36	0.427
Ago1	-0.273016197	8.37E-33	1.78E-28	0.222	0.306
Cnot2	-0.258319464	1.34E-32	2.85E-28	0.249	0.328
Ccdc47	-0.275562033	1.40E-32	2.97E-28	0.372	0.433
Rad21	-0.270529675	1.46E-32	3.09E-28	0.25	0.331
Sipa1l2	-0.317228149	1.91E-32	4.06E-28	0.326	0.396
Thap3	-0.262008744	2.36E-32	5.02E-28	0.178	0.259
Zyg11b	-0.269917228	2.38E-32	5.06E-28	0.197	0.278
Tnfrsf13b	-0.287811351	2.48E-32	5.27E-28	0.234	0.315
Gmip	-0.292449893	2.83E-32	6.01E-28	0.304	0.38
Tpst2	-0.271141828	3.26E-32	6.91E-28	0.518	0.553
Brd7	-0.27987247	6.48E-32	1.38E-27	0.245	0.323
Btk	-0.268068548	7.43E-32	1.58E-27	0.208	0.289
Stard9	-0.327674597	8.66E-32	1.84E-27	0.259	0.336
Kmt2a	-0.339855483	8.75E-32	1.86E-27	0.316	0.387
Spcs3	-0.288807028	9.92E-32	2.11E-27	0.251	0.328
Slc25a36	-0.300181761	1.11E-31	2.35E-27	0.286	0.362
Anp32a	-0.282109263	1.18E-31	2.51E-27	0.553	0.57
Dnajc3	-0.278939593	1.24E-31	2.63E-27	0.426	0.48
Trpc4ap	-0.291272314	1.54E-31	3.28E-27	0.404	0.46
Scarb2	-0.276426561	1.71E-31	3.63E-27	0.562	0.581
Cnot4	-0.296566281	1.81E-31	3.84E-27	0.272	0.349
Cop1	-0.272682373	4.58E-31	9.72E-27	0.21	0.289
Exoc3	-0.267580051	4.79E-31	1.02E-26	0.263	0.34
Itpr2	-0.33141206	4.95E-31	1.05E-26	0.467	0.505
Srsf10	-0.28366624	5.88E-31	1.25E-26	0.378	0.438
Usp9x	-0.289313075	6.14E-31	1.30E-26	0.357	0.424
Ralbp1	-0.301817264	8.64E-31	1.84E-26	0.393	0.449
Rsbn1l	-0.276365479	1.34E-30	2.85E-26	0.475	0.518
Tmf1	-0.287316663	1.36E-30	2.90E-26	0.338	0.407
Pon2	-0.270183407	1.41E-30	3.00E-26	0.322	0.386
Gatad2b	-0.298499719	2.02E-30	4.28E-26	0.334	0.399
Prpf39	-0.281530859	2.21E-30	4.70E-26	0.253	0.331
Pts	-0.295573375	2.25E-30	4.78E-26	0.343	0.408
Ap1g1	-0.262634774	2.74E-30	5.82E-26	0.2	0.277
Med13	-0.270112709	3.17E-30	6.73E-26	0.269	0.342
Ccnl2	-0.295111748	3.40E-30	7.22E-26	0.313	0.382
Cep350	-0.310839597	3.96E-30	8.40E-26	0.266	0.339
Slf2	-0.261587851	4.05E-30	8.59E-26	0.241	0.32
Ralb	-0.276464364	4.23E-30	8.98E-26	0.408	0.465
Klk8	-0.272053558	4.35E-30	9.24E-26	0.36	0.429
Pttg1ip	-0.271133997	8.14E-30	1.73E-25	0.357	0.418
Hnrnpr	-0.315754341	9.42E-30	2.00E-25	0.294	0.364
Wapl	-0.291781458	1.00E-29	2.13E-25	0.401	0.455
Arhgef2	-0.277044204	1.09E-29	2.31E-25	0.321	0.392
Pxk	-0.276385876	1.09E-29	2.31E-25	0.213	0.288
Sel1l	-0.261870699	1.14E-29	2.41E-25	0.239	0.316
Mindy2	-0.292453977	1.46E-29	3.10E-25	0.399	0.454
Msl2	-0.27848907	2.14E-29	4.54E-25	0.211	0.288
Lactb	-0.272469844	2.34E-29	4.96E-25	0.298	0.368
Jak1	-0.256808032	2.72E-29	5.77E-25	0.597	0.604
Tial1	-0.289384541	3.28E-29	6.96E-25	0.318	0.381
BC017643	-0.270321082	4.43E-29	9.42E-25	0.241	0.318
Nfat5	-0.327135153	5.14E-29	1.09E-24	0.325	0.393
Cdk13	-0.282188568	5.89E-29	1.25E-24	0.228	0.301
Rbm6	-0.276263393	6.91E-29	1.47E-24	0.218	0.294
Papola	-0.285414843	7.99E-29	1.70E-24	0.447	0.486
Pkn1	-0.288799207	1.09E-28	2.32E-24	0.467	0.507
Fam53b	-0.253363728	1.10E-28	2.34E-24	0.217	0.295
Pias1	-0.286462317	1.21E-28	2.56E-24	0.269	0.339
Ssr1	-0.285659664	1.36E-28	2.89E-24	0.402	0.453
Ubap2l	-0.283775465	2.46E-28	5.23E-24	0.53	0.553
Ank2	-0.286280917	2.50E-28	5.31E-24	0.231	0.305
Dock2	-0.272671201	2.55E-28	5.42E-24	0.526	0.556
2810474O19Rik	-0.301089047	2.57E-28	5.47E-24	0.369	0.432
Ppp2r5c	-0.314180998	2.96E-28	6.28E-24	0.331	0.394
Zmym5	-0.266340906	4.43E-28	9.42E-24	0.184	0.26
Bnip2	-0.253036562	4.63E-28	9.84E-24	0.364	0.425
Mfng	-0.272185746	4.78E-28	1.02E-23	0.308	0.374
Dmxl1	-0.262732117	4.91E-28	1.04E-23	0.3	0.37
Tmcc1	-0.265134241	5.28E-28	1.12E-23	0.211	0.289
Tifa	-0.261811123	5.29E-28	1.12E-23	0.342	0.405
Tet3	-0.312604496	7.21E-28	1.53E-23	0.315	0.379
Sypl	-0.273113402	7.68E-28	1.63E-23	0.334	0.393
Dpy19l4	-0.259233214	1.12E-27	2.37E-23	0.318	0.388
Cdk19	-0.26426751	1.31E-27	2.79E-23	0.229	0.3
Tbc1d5	-0.297392891	1.35E-27	2.86E-23	0.295	0.363
Xrn1	-0.256619918	1.52E-27	3.23E-23	0.217	0.294
Tmx4	-0.268297173	1.66E-27	3.52E-23	0.313	0.38
Metap2	-0.280101108	1.74E-27	3.69E-23	0.472	0.505
Pum1	-0.278934912	1.82E-27	3.86E-23	0.308	0.374
Fam193a	-0.275465256	2.06E-27	4.38E-23	0.229	0.302
Stk38	-0.261553208	2.59E-27	5.49E-23	0.203	0.276
Stx16	-0.287161246	3.02E-27	6.41E-23	0.305	0.37
Lrp6	-0.258898168	3.66E-27	7.76E-23	0.206	0.28
Rc3h1	-0.263616309	3.66E-27	7.77E-23	0.251	0.321
Tcf12	-0.256368898	4.20E-27	8.92E-23	0.227	0.3
B4galt1	-0.258581044	4.56E-27	9.67E-23	0.468	0.517
Abraxas2	-0.252349162	4.70E-27	9.98E-23	0.229	0.3
Extl3	-0.268766461	4.91E-27	1.04E-22	0.235	0.309
Pla2g4a	-0.252596187	5.20E-27	1.10E-22	0.214	0.286
Galnt1	-0.276426933	5.74E-27	1.22E-22	0.455	0.488
Smap1	-0.268986816	5.88E-27	1.25E-22	0.37	0.418
Grk2	-0.286683015	6.35E-27	1.35E-22	0.432	0.474
Fkbp15	-0.291809051	6.86E-27	1.46E-22	0.32	0.385
Pds5a	-0.290863158	7.62E-27	1.62E-22	0.282	0.348
Angel2	-0.265635394	8.61E-27	1.83E-22	0.197	0.269
Heca	-0.259183647	1.01E-26	2.14E-22	0.247	0.318
Ago3	-0.263899438	1.16E-26	2.46E-22	0.196	0.268
Cdc40	-0.258078948	1.48E-26	3.14E-22	0.221	0.293
Jade2	-0.259392429	1.59E-26	3.39E-22	0.213	0.286
Mvb12b	-0.276720701	2.44E-26	5.18E-22	0.259	0.327
Atp6v0a2	-0.278738173	2.71E-26	5.76E-22	0.286	0.354
Mib1	-0.250827659	3.68E-26	7.81E-22	0.189	0.26
Zcchc6	-0.282770261	4.56E-26	9.69E-22	0.471	0.502
Eif4g1	-0.268698688	7.65E-26	1.63E-21	0.347	0.406
Copa	-0.277784512	1.05E-25	2.24E-21	0.38	0.425
Ufsp2	-0.263143601	1.09E-25	2.32E-21	0.249	0.316
Wtap	-0.250525896	1.14E-25	2.43E-21	0.238	0.308
Smarca2	-0.284457243	1.86E-25	3.96E-21	0.278	0.341
Mtmr6	-0.25866343	2.55E-25	5.41E-21	0.29	0.355
Trim44	-0.260023949	2.58E-25	5.48E-21	0.297	0.36
Cmklr1	-0.274937566	3.37E-25	7.16E-21	0.254	0.319
Eml4	-0.270914284	3.84E-25	8.16E-21	0.3	0.364
Srrm1	-0.28660486	4.04E-25	8.59E-21	0.56	0.573
Il10ra	-0.252296946	7.23E-25	1.54E-20	0.498	0.534
Yy1	-0.273049633	7.92E-25	1.68E-20	0.448	0.485
Emc3	-0.257484284	1.18E-24	2.52E-20	0.332	0.389
Ttc3	-0.265224986	1.27E-24	2.69E-20	0.204	0.273
Npc1	-0.266774502	1.44E-24	3.06E-20	0.397	0.447
Ywhab	-0.253831484	2.68E-24	5.70E-20	0.56	0.564
Skap2	-0.267899752	2.70E-24	5.74E-20	0.582	0.584
Ppp6r3	-0.26119941	4.07E-24	8.63E-20	0.247	0.313
Atp6v0a1	-0.258676906	4.67E-24	9.92E-20	0.249	0.312
Lrrk1	-0.25199704	5.83E-24	1.24E-19	0.255	0.32
Chd8	-0.278635214	7.41E-24	1.57E-19	0.248	0.311
Kdm5a	-0.260691847	9.90E-24	2.10E-19	0.245	0.312
Cdk12	-0.273108943	1.41E-23	2.99E-19	0.341	0.393
Hbp1	-0.251458954	1.54E-23	3.27E-19	0.295	0.357
Dync1h1	-0.27913364	1.59E-23	3.38E-19	0.353	0.399
Capza1	-0.250172228	2.09E-23	4.44E-19	0.45	0.483
Nbeal1	-0.257067789	2.39E-23	5.07E-19	0.189	0.256
Senp6	-0.257685999	2.55E-23	5.41E-19	0.4	0.442
Spire1	-0.269576937	4.72E-23	1.00E-18	0.327	0.379
Kcnq1ot1	-0.388309171	4.81E-23	1.02E-18	0.237	0.303
Itsn2	-0.268351184	6.29E-23	1.34E-18	0.317	0.374
Dhx15	-0.260923804	6.39E-23	1.36E-18	0.3	0.354
Rgl2	-0.283268893	9.34E-23	1.98E-18	0.201	0.266
Edem1	-0.258609548	1.09E-22	2.32E-18	0.493	0.521
Tgfa	-0.267981971	1.45E-22	3.08E-18	0.232	0.295
Copb1	-0.261064299	1.51E-22	3.22E-18	0.326	0.377
Atp8a1	-0.274544615	2.56E-22	5.43E-18	0.478	0.507
Nfix	-0.264451811	2.64E-22	5.60E-18	0.291	0.345
Hipk1	-0.253668989	4.52E-22	9.59E-18	0.33	0.385
Pik3cd	-0.271942455	4.54E-22	9.63E-18	0.232	0.293
Rbbp4	-0.252261102	8.64E-22	1.83E-17	0.384	0.429
BC037034	-0.250185538	2.05E-21	4.36E-17	0.291	0.35
Baz1b	-0.256618176	2.12E-21	4.50E-17	0.302	0.361
Trim8	-0.251795626	2.48E-21	5.27E-17	0.359	0.404
Stx5a	-0.2508176	2.73E-21	5.80E-17	0.227	0.286
Nsd3	-0.283687817	4.61E-21	9.80E-17	0.418	0.451
Med13l	-0.25643418	5.86E-21	1.24E-16	0.266	0.322
Larp4	-0.253492323	1.04E-20	2.20E-16	0.3	0.353
Dgkd	-0.25510327	1.32E-20	2.81E-16	0.274	0.331
Gapvd1	-0.269155402	1.36E-20	2.89E-16	0.326	0.372
Tcf25	-0.264687682	1.39E-20	2.95E-16	0.566	0.573
Tnrc18	-0.261470106	3.34E-20	7.08E-16	0.247	0.303
Tbc1d9	-0.26284414	4.52E-20	9.60E-16	0.353	0.401
Diaph2	-0.275124546	5.91E-20	1.25E-15	0.382	0.422
Cr1l	-0.250890839	7.29E-20	1.55E-15	0.342	0.387
Syk	-0.262469469	8.82E-20	1.87E-15	0.352	0.396
Lhfpl2	-0.265381524	9.18E-20	1.95E-15	0.404	0.44
Camk2d	-0.250911111	1.07E-19	2.27E-15	0.506	0.523
Hectd1	-0.255175332	1.67E-19	3.55E-15	0.326	0.368
Trip12	-0.254982416	4.92E-19	1.05E-14	0.353	0.395
Bod1l	-0.299508405	5.12E-19	1.09E-14	0.389	0.422
Fnbp1	-0.271278748	1.02E-18	2.16E-14	0.312	0.358
Gna12	-0.261186756	2.50E-18	5.32E-14	0.453	0.477
Knop1	-0.257778059	2.76E-18	5.87E-14	0.286	0.337
Rictor	-0.254339192	2.96E-18	6.30E-14	0.25	0.302
Usp8	-0.250954769	2.00E-17	4.25E-13	0.468	0.481
